# Supplementary material for: HES4 is a potential biomarker for bladder cancer: a Mendelian randomization study
Source: J Cancer. 2024 Jan 21;15(6):1624–41. doi: 10.7150/jca.92657 (PMC10869984; doi:10.7150/jca.92657)
Supplement: Supplementary file 1 — Supplementary figures and tables. [file jcav15p1624s1.zip]

Archive with 9 entries (9 files):
- Figure S1.tif
- Figure S2.tif
- Figure S3.tif
- Figure S4.tif
- Figure S5.tif
- Figure S6.tif
- Figure S7.tif
- Supplementray Table 1.xlsx
- Supplementray Table 2.xlsx
