# Supplementary material for: HES4 is a potential biomarker for bladder cancer: a Mendelian randomization study
Source: J Cancer. 2024 Jan 21;15(6):1624–41. doi: 10.7150/jca.92657 (PMC10869984; doi:10.7150/jca.92657)
Supplement: Supplementary file 1 — Supplementary figures and tables. [file jcav15p1624s1.zip › Supplementray Table 1.xlsx]

## Sheet: Table S1
id	z	HR	HR.95L	HR.95H	pvalue
GSDMB	-6.21798	0.720355	0.649597	0.79882	5.04e-10
CTC.479C5.12	-5.88746	0.600368	0.506584	0.711514	3.92e-09
KB.1572G7.2	-5.83107	0.646404	0.558226	0.748511	5.51e-09
RP3.508I15.20	-5.79192	0.683999	0.601504	0.777807	6.96e-09
RP11.97C16.1	-5.45325	0.63443	0.538713	0.747152	4.95e-08
CTC.471J1.2	-5.43657	0.660661	0.568955	0.767148	5.43e-08
RP11.488L18.10	-5.21691	0.644887	0.5469	0.760431	1.82e-07
AGAP6	-5.13666	0.629368	0.527441	0.750992	2.8e-07
CNKSR1	-5.08335	0.781584	0.71074	0.859489	3.71e-07
STAG3L5P.PVRIG2P.PILRB	-5.08253	0.64417	0.543684	0.76323	3.72e-07
ZNF224	-5.07882	0.612136	0.506513	0.739784	3.8e-07
FER1L4	-5.06933	0.873737	0.829309	0.920544	3.99e-07
WASH7P	-5.0524	0.667954	0.571164	0.781146	4.36e-07
RPL37P1	-5.03227	0.807132	0.742508	0.87738	4.85e-07
MITD1	-5.01914	0.55032	0.435839	0.694871	5.19e-07
PTPN6	-5.01549	0.633378	0.529855	0.757129	5.29e-07
CXorf38	-4.98489	0.585998	0.474938	0.723027	6.2e-07
LINC01138	-4.98155	0.725791	0.639807	0.823331	6.31e-07
CLASRP	-4.96007	0.561649	0.447164	0.705446	7.05e-07
RP11.68I3.4	-4.95573	0.747964	0.666809	0.838997	7.21e-07
RP11.174G6.5	-4.94895	0.743888	0.661637	0.836364	7.46e-07
CTD.3195I5.3	-4.94352	0.697154	0.604245	0.804348	7.67e-07
RP11.84C13.2	-4.93162	0.723335	0.63597	0.822701	8.16e-07
CHMP4C	-4.91672	0.758545	0.679419	0.846885	8.8e-07
ZNF524	-4.86939	0.60637	0.495779	0.741631	1.12e-06
CTD.3001H11.2	-4.86416	0.736373	0.650948	0.833009	1.15e-06
RP1.13D10.3	-4.86395	0.788383	0.716352	0.867656	1.15e-06
PTOV1.AS2	-4.85995	0.693406	0.598218	0.80374	1.17e-06
STXBP2	-4.85783	0.664446	0.563415	0.783594	1.19e-06
APOBEC3H	-4.84996	0.789191	0.717185	0.868426	1.23e-06
AC004076.5	-4.84864	0.715113	0.624466	0.818919	1.24e-06
APOL4	-4.78592	0.813557	0.747635	0.885292	1.7e-06
RP11.968A15.2	-4.78174	0.70481	0.610659	0.813477	1.74e-06
NSUN5P1	-4.77112	0.678266	0.578282	0.795537	1.83e-06
KIAA1875	-4.76387	0.765659	0.686001	0.854567	1.9e-06
ZNF600	-4.7544	0.685322	0.586467	0.80084	1.99e-06
RP1.50J22.4	-4.74996	0.757056	0.674922	0.849187	2.03e-06
ZSCAN9	-4.74412	0.654164	0.548959	0.77953	2.09e-06
EIF4HP2	-4.72206	0.763301	0.68235	0.853856	2.33e-06
ORMDL1	-4.71564	0.547111	0.425806	0.702974	2.41e-06
CYP2D7	-4.71493	0.730636	0.641272	0.832453	2.42e-06
ABRACL	-4.71305	0.671663	0.569208	0.79256	2.44e-06
RP1.111B22.3	-4.68821	0.7241	0.632682	0.828727	2.76e-06
TIA1	-4.68153	0.647383	0.539637	0.776641	2.85e-06
OAS1	-4.6809	0.776301	0.698207	0.86313	2.86e-06
FAM193B	-4.66563	0.631506	0.520618	0.766013	3.08e-06
RSRP1	-4.63931	0.687804	0.587217	0.805621	3.5e-06
RP5.1092A3.4	-4.63526	0.743568	0.656009	0.842813	3.56e-06
ASMTL.AS1	-4.62962	0.756761	0.672536	0.851534	3.66e-06
RAD9A	-4.6137	0.638036	0.527158	0.772235	3.96e-06
STAP2	-4.60609	0.757085	0.672541	0.852257	4.1e-06
RP11.7F18.2	-4.59227	0.742874	0.654369	0.843351	4.38e-06
APOL2	-4.5834	0.731279	0.639679	0.835996	4.57e-06
APOBEC3G	-4.5706	0.793655	0.718774	0.876338	4.86e-06
RP11.403P17.6	-4.56037	0.696529	0.596262	0.813656	5.11e-06
RP11.37B2.1	-4.55972	0.65998	0.552023	0.789049	5.12e-06
LIME1	-4.55049	0.726501	0.633094	0.833688	5.35e-06
RP11.127B20.3	-4.54828	0.702419	0.603241	0.817902	5.41e-06
AC006128.2	-4.54002	0.760465	0.675679	0.855891	5.62e-06
SPATA1	-4.53689	0.678404	0.573708	0.802207	5.71e-06
C8orf44	-4.53666	0.64765	0.536827	0.781352	5.72e-06
ELMOD3	-4.52292	0.595818	0.476059	0.745703	6.1e-06
RP11.112J3.16	-4.51908	0.814063	0.744577	0.890034	6.21e-06
SPDYA	-4.51748	0.716862	0.620461	0.828241	6.26e-06
ZNF182	-4.50736	0.664759	0.556611	0.793919	6.56e-06
EHMT2.AS1	-4.49983	0.74536	0.655803	0.847147	6.8e-06
MZF1	-4.49962	0.685757	0.581846	0.808224	6.81e-06
AC008074.1	-4.49836	0.730133	0.636628	0.837373	6.85e-06
ZSCAN16	-4.49522	0.756102	0.669329	0.854123	6.95e-06
CTD.2027I19.3	-4.48466	0.781295	0.701408	0.87028	7.3e-06
AC018766.4	-4.48051	0.709926	0.611122	0.824706	7.45e-06
HIP1R	-4.4733	0.697963	0.596222	0.817065	7.7e-06
CTD.2583A14.11	-4.47138	0.667651	0.559299	0.796996	7.77e-06
ARL6IP4	-4.45506	0.672088	0.564292	0.800476	8.39e-06
UNC5CL	-4.45312	0.785961	0.706909	0.873853	8.46e-06
CTA.228A9.3	-4.45024	0.820068	0.751464	0.894936	8.58e-06
RP4.635E18.7	-4.44421	0.725284	0.629492	0.835653	8.82e-06
HCG4P11	-4.44332	0.806796	0.7339	0.886932	8.86e-06
RP11.295I5.3	-4.44082	0.755091	0.667043	0.85476	8.96e-06
ENGASE	-4.42972	0.727218	0.631622	0.837283	9.44e-06
RP11.468E2.5	-4.42653	0.706334	0.605558	0.823882	9.58e-06
RP11.134K13.4	-4.42311	0.747031	0.656466	0.850089	9.73e-06
C3orf62	-4.419	0.649819	0.536735	0.786728	9.92e-06
THUMPD3.AS1	-4.41164	0.6932	0.589056	0.815757	1.03e-05
RP11.304L19.11	-4.4072	0.671318	0.562289	0.801487	1.05e-05
TRIM60P18	-4.40094	0.788336	0.709107	0.876418	1.08e-05
RP11.837J7.4	-4.39835	0.719026	0.620737	0.832877	1.09e-05
RP11.385F7.1	-4.39825	0.797381	0.720852	0.882035	1.09e-05
CTC.524C5.2	-4.38838	0.740182	0.647115	0.846633	1.14e-05
ZNF195	-4.37748	0.677933	0.569643	0.806809	1.2e-05
PAM16	-4.37412	0.642262	0.526686	0.783201	1.22e-05
KB.1208A12.3	-4.36605	0.676691	0.567873	0.806362	1.27e-05
RP11.1020A11.1	-4.35757	0.765905	0.679327	0.863518	1.32e-05
AP000347.4	-4.35159	0.78606	0.705291	0.876078	1.35e-05
RP11.218F10.3	-4.34266	0.721398	0.622537	0.835958	1.41e-05
CDK10	-4.34188	0.626679	0.507492	0.773857	1.41e-05
TAF1C	-4.33359	0.633283	0.515069	0.778627	1.47e-05
DDX39B	-4.3335	0.699713	0.59536	0.822356	1.47e-05
XXbac.BPG299F13.17	-4.33344	0.715584	0.615071	0.832522	1.47e-05
MIR3685	-4.33216	0.736453	0.641267	0.845769	1.48e-05
CTD.2006H14.2	-4.33174	0.70374	0.600305	0.824998	1.48e-05
SNORA26	-4.33119	0.747981	0.655879	0.853018	1.48e-05
TCIRG1	-4.33107	0.713701	0.612671	0.831391	1.48e-05
EMP1	4.32921	1.24933	1.12956	1.3818	1.5e-05
CPT1B	-4.32203	0.772822	0.687584	0.868627	1.55e-05
PAIP1P1	-4.32093	0.762728	0.674548	0.862435	1.55e-05
RNF139.AS1	-4.31775	0.708821	0.606304	0.828672	1.58e-05
GOLGA2P5	-4.31183	0.787388	0.706319	0.877762	1.62e-05
CTD.2017F17.2	-4.30921	0.729528	0.632047	0.842044	1.64e-05
ZNF432	-4.29833	0.731537	0.634352	0.843611	1.72e-05
DCAF4L1	-4.29246	0.782391	0.699456	0.87516	1.77e-05
RAB17	-4.27423	0.840985	0.776783	0.910493	1.92e-05
AC004447.2	-4.27147	0.643308	0.525426	0.787636	1.94e-05
AHSA2	-4.27002	0.711648	0.608771	0.83191	1.95e-05
NAPSA	-4.26284	0.782974	0.699672	0.876194	2.02e-05
RP11.261P9.4	-4.2624	0.8003	0.722381	0.886625	2.02e-05
ZNF83	-4.26009	0.747998	0.654463	0.854901	2.04e-05
CTD.2538C1.3	-4.24604	0.755756	0.664114	0.860043	2.18e-05
RP11.774O3.3	-4.24212	0.79448	0.714363	0.883583	2.21e-05
EME2	-4.23827	0.7227	0.621919	0.839812	2.25e-05
CNTD1	-4.23099	0.688723	0.579456	0.818594	2.33e-05
USF1	-4.22639	0.647539	0.529349	0.792119	2.37e-05
SIRT6	-4.22452	0.610775	0.485893	0.767753	2.39e-05
FCHSD1	-4.22347	0.664811	0.550071	0.803485	2.41e-05
RP11.458F8.4	-4.21552	0.74486	0.649527	0.854186	2.49e-05
WASH4P	-4.21377	0.63374	0.512594	0.783518	2.51e-05
NSUN5P2	-4.19795	0.722228	0.620428	0.840731	2.69e-05
RP11.646I6.6	-4.19661	0.742662	0.646318	0.853368	2.71e-05
SFI1	-4.19645	0.671457	0.557476	0.808742	2.71e-05
C6orf136	-4.19043	0.632787	0.510858	0.783816	2.78e-05
RP5.1056L3.3	-4.18234	0.707959	0.602169	0.832336	2.89e-05
RP11.334C17.5	-4.17826	0.779597	0.693662	0.876178	2.94e-05
CATSPER4	-4.17737	0.749373	0.654498	0.858002	2.95e-05
RP11.199F11.2	-4.1755	0.757017	0.664291	0.862687	2.97e-05
DEDD2	-4.17543	0.61927	0.494524	0.775483	2.97e-05
KIAA0907	-4.17312	0.690145	0.579824	0.821456	3e-05
CCNL2	-4.16451	0.707255	0.600871	0.832474	3.12e-05
CTSE	-4.16092	0.916763	0.879991	0.95507	3.17e-05
APOL1	-4.15683	0.828599	0.758304	0.90541	3.23e-05
RP11.147I3.1	-4.15181	0.79314	0.710944	0.884839	3.3e-05
PTPRR	-4.15138	0.893159	0.846762	0.942099	3.3e-05
AC008746.12	-4.14781	0.782855	0.697336	0.878861	3.36e-05
CCDC130	-4.14513	0.633994	0.511098	0.786441	3.4e-05
RP11.927P21.4	-4.14403	0.79262	0.710112	0.884715	3.41e-05
CTD.3131K8.3	-4.14286	0.726065	0.624027	0.844787	3.43e-05
ZNF841	-4.14186	0.735716	0.636262	0.850715	3.45e-05
PCGF3	-4.13652	0.680616	0.56719	0.816726	3.53e-05
STAC3	-4.13613	0.722347	0.61917	0.842716	3.53e-05
DNASE1	-4.1353	0.703845	0.595919	0.831317	3.54e-05
RP1.102E24.10	-4.12853	0.767961	0.677494	0.870508	3.65e-05
ANO9	-4.12753	0.81019	0.733128	0.895354	3.67e-05
POU5F1	-4.12233	0.85023	0.787109	0.918414	3.75e-05
IRF3	-4.11688	0.617346	0.490685	0.7767	3.84e-05
SEC24B.AS1	-4.11042	0.7039	0.595388	0.832189	3.95e-05
RP11.308D16.2	-4.11034	0.738141	0.638651	0.853131	3.95e-05
ZNRD1	-4.10896	0.652683	0.532495	0.799998	3.97e-05
RP1.13D10.2	-4.10556	0.818808	0.744279	0.9008	4.03e-05
RP11.493L12.5	-4.10407	0.79835	0.716942	0.889001	4.06e-05
TMEM259	-4.10129	0.610094	0.481771	0.772598	4.11e-05
STAG3L5P	-4.10061	0.759806	0.666319	0.866409	4.12e-05
CTD.2165H16.4	-4.09266	0.776289	0.687632	0.876377	4.26e-05
RP11.197N18.2	-4.09176	0.734329	0.633362	0.851392	4.28e-05
CTD.2583A14.8	-4.0853	0.689795	0.577224	0.82432	4.4e-05
HDAC10	-4.0826	0.706348	0.597773	0.834644	4.45e-05
UNC93B1	-4.07495	0.72679	0.623375	0.84736	4.6e-05
AC004623.3	-4.07295	0.778437	0.690046	0.878149	4.64e-05
RAB4B	-4.06808	0.669433	0.55174	0.812232	4.74e-05
CCDC24	-4.05819	0.727293	0.623619	0.848201	4.95e-05
RP11.465B22.8	-4.05603	0.874259	0.819293	0.932912	4.99e-05
RP11.3P17.4	-4.05113	0.801772	0.720494	0.89222	5.1e-05
CTU1	-4.04992	0.703234	0.593067	0.833866	5.12e-05
RP11.82L18.2	-4.04914	0.846889	0.781432	0.917829	5.14e-05
RP11.572O17.1	-4.04706	0.748274	0.650233	0.861097	5.19e-05
AC114730.11	-4.04683	0.783982	0.696813	0.882055	5.19e-05
RP11.350E12.4	-4.04221	0.803871	0.723126	0.893633	5.29e-05
RPP21	-4.04035	0.660498	0.540122	0.807703	5.34e-05
ZNF692	-4.03771	0.697842	0.586022	0.830997	5.4e-05
IP6K2	-4.03535	0.679894	0.563713	0.82002	5.45e-05
ZNF121	-4.0353	0.709672	0.60078	0.8383	5.45e-05
RP11.365F18.1	-4.03508	0.770623	0.679012	0.874594	5.46e-05
CLHC1	-4.03324	0.736821	0.635193	0.854708	5.5e-05
AC068196.1	-4.03216	0.760874	0.666225	0.86897	5.53e-05
RP11.10C24.2	-4.02872	0.725258	0.62033	0.847935	5.61e-05
NPIPB11	-4.01654	0.807446	0.727423	0.896272	5.91e-05
RP11.504P24.8	-4.01456	0.731882	0.628434	0.85236	5.96e-05
C19orf66	-4.01361	0.70083	0.589143	0.83369	5.98e-05
C1orf159	-4.01266	0.694188	0.580828	0.829673	6e-05
WFIKKN1	-4.00943	0.835345	0.765016	0.912138	6.09e-05
SNRNP70	-4.0094	0.607959	0.476676	0.7754	6.09e-05
CSAD	-4.00859	0.742801	0.642298	0.85903	6.11e-05
AC110615.1	-4.00234	0.730852	0.626825	0.852144	6.27e-05
SPRN	-4.00118	0.692011	0.57782	0.828768	6.3e-05
RP11.192H23.8	-3.99311	0.774915	0.683747	0.878238	6.52e-05
CLUHP3	-3.9917	0.732096	0.628159	0.853231	6.56e-05
ZNF419	-3.9914	0.69709	0.583897	0.832226	6.57e-05
FO538757.2	-3.98618	0.703325	0.591567	0.836195	6.71e-05
ZNF252P.AS1	-3.9816	0.772415	0.680212	0.877115	6.85e-05
CAPN10	-3.97786	0.622553	0.492905	0.786302	6.95e-05
MTG1	-3.97647	0.688085	0.572291	0.827307	6.99e-05
CTA.941F9.9	-3.97229	0.821985	0.746202	0.905463	7.12e-05
LUC7L	-3.97209	0.684967	0.568308	0.825573	7.12e-05
CCNL1	-3.97179	0.670922	0.550985	0.816966	7.13e-05
C6orf62	-3.96956	0.674098	0.554823	0.819013	7.2e-05
HMGA1P4	-3.96877	0.809696	0.729537	0.898663	7.22e-05
PAQR6	-3.96712	0.799873	0.716322	0.893169	7.27e-05
RP11.93H24.3	-3.96711	0.748444	0.648615	0.863637	7.28e-05
OCIAD2	-3.96571	0.707351	0.596102	0.839363	7.32e-05
RP11.260M2.1	-3.9657	0.707818	0.596689	0.839643	7.32e-05
APBA3	-3.96329	0.624505	0.494792	0.788224	7.39e-05
SAPCD1	-3.96081	0.789171	0.701919	0.887268	7.47e-05
UBE2Q1.AS1	-3.96055	0.795251	0.710014	0.890722	7.48e-05
TYK2	-3.95969	0.622798	0.492667	0.787302	7.5e-05
ZNRD1.AS1	-3.9525	0.733501	0.629008	0.855354	7.73e-05
RP4.760C5.3	-3.95004	0.823869	0.748356	0.907002	7.81e-05
LINC00677	-3.94839	0.78907	0.701527	0.887538	7.87e-05
GMIP	-3.94452	0.681829	0.563679	0.824744	8e-05
PRICKLE3	-3.94346	0.706777	0.594803	0.83983	8.03e-05
CCDC62	-3.93567	0.76614	0.670955	0.874828	8.3e-05
GOLGA8A	-3.93496	0.811985	0.731973	0.900744	8.32e-05
SLC16A8	-3.92677	0.824146	0.748306	0.907672	8.61e-05
SERPINB2	3.92615	1.0822	1.04035	1.12573	8.63e-05
RP11.178H8.7	-3.92571	0.721551	0.613062	0.849237	8.65e-05
RP5.1074L1.4	-3.92522	0.737577	0.633578	0.858647	8.67e-05
RP11.219B4.7	-3.92074	0.789541	0.701572	0.888539	8.83e-05
ZNF444	-3.92	0.646204	0.519465	0.803865	8.85e-05
CDK18	-3.91971	0.790041	0.702218	0.888849	8.87e-05
NADSYN1	-3.9159	0.729887	0.623467	0.854473	9.01e-05
PIN4	-3.91424	0.672647	0.551513	0.820387	9.07e-05
AP000347.2	-3.91418	0.773846	0.680612	0.879851	9.07e-05
CTD.2537I9.18	-3.9139	0.778827	0.687192	0.882682	9.08e-05
ST6GALNAC4P1	-3.91331	0.767149	0.671773	0.876067	9.1e-05
CTD.3199J23.6	-3.91276	0.780052	0.68879	0.883407	9.12e-05
TRAF5	-3.90721	0.734319	0.62894	0.857355	9.34e-05
CTD.3162L10.1	-3.90344	0.814137	0.734273	0.902687	9.48e-05
RP11.802E16.3	-3.90336	0.779135	0.687367	0.883154	9.49e-05
FBXO6	-3.90311	0.723549	0.615033	0.85121	9.5e-05
OGFR.AS1	-3.89822	0.76259	0.66544	0.873923	9.69e-05
LINC00106	-3.89523	0.790339	0.702095	0.889673	9.81e-05
CTC.444N24.8	-3.89054	0.662154	0.537975	0.814996	0.0001
CCDC84	-3.89009	0.699088	0.583716	0.837263	0.0001
RP11.546J1.1	-3.88841	0.789811	0.701245	0.889564	0.000100903
RP1.30M3.5	-3.8856	0.723392	0.614384	0.851742	0.000102
RP3.406P24.5	-3.88222	0.791057	0.702777	0.890427	0.000104
AMIGO2	-3.87887	0.839277	0.768166	0.91697	0.000105
LYG1	-3.87838	0.768597	0.672877	0.877933	0.000105153
COA5	-3.87685	0.641874	0.512985	0.803146	0.000105817
TNFAIP2	-3.87578	0.832084	0.758222	0.913142	0.000106
RP11.394I13.2	-3.86843	0.796544	0.709835	0.893846	0.00011
ADCY10P1	-3.86823	0.812536	0.731411	0.902659	0.00011
KCNJ15	-3.86601	0.896597	0.848331	0.947609	0.000110632
CITF22.92A6.2	-3.86351	0.809304	0.726937	0.901004	0.000112
RP3.402G11.28	-3.86268	0.738489	0.633199	0.861286	0.000112
DICER1.AS1	-3.86141	0.74725	0.644526	0.866347	0.000113
RNU6.50P	-3.86138	0.742804	0.638753	0.863806	0.00011275
SNORD14A	-3.85698	0.744562	0.640923	0.864959	0.000115
PPP1R35	-3.85503	0.662037	0.536804	0.816486	0.000116
RBM34	-3.8549	0.60401	0.467433	0.780493	0.000116
RP11.67C2.2	-3.85131	0.855577	0.790287	0.92626	0.00011749
PET100	-3.84903	0.661443	0.535902	0.816393	0.000119
SNORD123	-3.848	0.847728	0.779317	0.922144	0.000119
RP11.106M3.3	-3.84101	0.752877	0.651358	0.870219	0.000123
APOL6	-3.84054	0.78627	0.69547	0.888925	0.000122762
GPS2	-3.83943	0.713406	0.600438	0.847629	0.000123
GLYCTK	-3.83784	0.710133	0.596237	0.845784	0.000124
RP11.90M2.5	-3.83716	0.774149	0.679263	0.88229	0.000124
GLTSCR1	-3.83426	0.657311	0.530421	0.814557	0.000125942
SYCE2	-3.83301	0.773149	0.677842	0.881858	0.000127
RP11.486O12.2	-3.83062	0.704382	0.588759	0.84271	0.000128
RP11.66N24.4	-3.82754	0.760914	0.661563	0.875185	0.000129
CFAP44	-3.82663	0.798114	0.711056	0.895832	0.00012991
UBE2L4	-3.82562	0.78384	0.691891	0.888009	0.00013
GCH1	-3.82426	0.742583	0.637531	0.864947	0.000131
ZBTB49	-3.82368	0.671086	0.547	0.823321	0.000131
AC004967.7	-3.81982	0.690883	0.571481	0.835231	0.000133548
CTB.129O4.1	-3.81398	0.757308	0.656496	0.873601	0.000137
MT1P1	-3.80948	0.769332	0.672233	0.880456	0.000139
LMBR1L	-3.80907	0.668223	0.543043	0.822259	0.000139
RP4.647C14.3	-3.80542	0.758391	0.657707	0.874488	0.000141566
LINC01176	-3.80468	0.76944	0.672262	0.880666	0.000142
ZNF226	-3.80303	0.646262	0.516059	0.809316	0.000143
RP13.270P17.1	-3.8029	0.734935	0.627069	0.861356	0.000143
RUSC1.AS1	-3.80193	0.748724	0.644959	0.869183	0.00014357
ZNF266	-3.79954	0.704463	0.588	0.843994	0.000145
CTD.2517M22.14	-3.7993	0.811752	0.72895	0.903961	0.000145
SMG1P7	-3.79891	0.742701	0.637035	0.865894	0.000145
AC002059.10	-3.79854	0.844404	0.773841	0.921401	0.000145549
CTD.2267D19.3	-3.79736	0.770309	0.673237	0.881376	0.000146244
RBCK1	-3.7964	0.666558	0.540618	0.821836	0.000147
RP1.92O14.6	-3.79443	0.75759	0.656383	0.874401	0.000148
RP11.84A14.4	-3.794	0.684952	0.56333	0.832832	0.000148
CCDC14	-3.7897	0.740328	0.633713	0.864879	0.000150828
NOL12	-3.78964	0.661709	0.534463	0.819249	0.000151
RP11.362J17.1	-3.7886	0.752154	0.649107	0.87156	0.000152
C17orf82	-3.78336	0.834582	0.759952	0.916541	0.000155
RP13.104F24.2	-3.77806	0.76547	0.666366	0.879313	0.000158052
IPCEF1	-3.77773	0.8282	0.751038	0.913289	0.000158
C1RL.AS1	-3.77646	0.765071	0.6658	0.879144	0.000159
HYPK	-3.77635	0.732044	0.622631	0.860684	0.000159
ZNF789	-3.77583	0.688404	0.567115	0.835634	0.000159478
RP4.710M16.2	-3.77561	0.861379	0.797174	0.930756	0.00016
ATAT1	-3.77407	0.747158	0.642203	0.869265	0.000161
PRKD2	-3.77396	0.646542	0.515505	0.810889	0.000161
PPP1R37	-3.77335	0.743126	0.636926	0.867033	0.000161067
RP11.24F11.2	-3.77218	0.82396	0.745097	0.911171	0.000162
NAT8	-3.77149	0.838881	0.765683	0.919076	0.000162
BNIP3P27	-3.76827	0.810219	0.726214	0.903942	0.000164
CRYGS	-3.76808	0.7667	0.66775	0.880314	0.00016451
ANKS3	-3.76766	0.679686	0.555999	0.830889	0.000165
FBXO46	-3.76057	0.667744	0.541002	0.824178	0.00017
RP11.401F2.3	-3.75942	0.789611	0.698119	0.893093	0.00017
MIR25	-3.75923	0.796008	0.706738	0.896554	0.000170439
AP001258.4	-3.75373	0.717822	0.603722	0.853485	0.000174
RP1.178F15.4	-3.75336	0.760579	0.659294	0.877424	0.000174
RP11.166O4.6	-3.75243	0.772547	0.675128	0.884024	0.000175
THAP9.AS1	-3.7519	0.690299	0.568789	0.837766	0.000175501
RAD54B	-3.75181	0.732173	0.622138	0.861668	0.000176
POLB	-3.75142	0.728142	0.616921	0.859414	0.000176
RP3.523E19.2	-3.75121	0.796982	0.707875	0.897306	0.000176
GPR89B	-3.75052	0.684567	0.561574	0.834498	0.000176472
RNY4P10	-3.75028	0.738594	0.630423	0.865325	0.000177
TNRC6C.AS1	-3.74617	0.777182	0.681154	0.886748	0.00018
C20orf196	-3.7457	0.704062	0.585965	0.845959	0.00018
RP5.1086K13.1	-3.74467	0.802445	0.715132	0.900419	0.000180632
AIFM3	-3.74424	0.842456	0.770148	0.921553	0.000181
KRT8P12	-3.74394	0.723181	0.610327	0.856903	0.000181
TCTE3	-3.74369	0.752585	0.648526	0.87334	0.000181
SNHG20	-3.7431	0.710948	0.594644	0.849999	0.000181766
TRIM27	-3.73953	0.654751	0.524418	0.817475	0.000184361
DRICH1	-3.73923	0.825794	0.746963	0.912945	0.000185
CTD.2231H16.1	3.73895	1.10686	1.04949	1.16736	0.000185
RP11.552F3.10	-3.73722	0.739689	0.631499	0.866414	0.000186
RP11.155O18.6	-3.73662	0.77006	0.671434	0.883172	0.000186507
ZNF32.AS2	-3.73604	0.792451	0.701411	0.895308	0.000187
CTC.428H11.2	-3.73425	0.734211	0.624303	0.863468	0.000188
ZNF736	-3.73243	0.810785	0.726224	0.905192	0.00019
RPL18AP7	-3.73149	0.741731	0.634007	0.86776	0.000190351
SPAG5.AS1	-3.73021	0.753327	0.649154	0.874219	0.000191
RP4.583P15.15	-3.73	0.746837	0.640636	0.870644	0.000191
XXbac.BPG300A18.13	-3.72848	0.746765	0.640501	0.870659	0.000193
LINC01089	-3.72676	0.783628	0.689319	0.890839	0.000193961
CAPN10.AS1	-3.72569	0.737347	0.628143	0.865536	0.000195
HMG20B	-3.72494	0.644157	0.51108	0.811887	0.000195
RP11.135A1.2	-3.72345	0.814194	0.730696	0.907234	0.000197
GEMIN7	-3.72309	0.654012	0.523002	0.817839	0.000196799
IRF9	-3.72285	0.763873	0.66288	0.880251	0.000197
RP11.143K11.7	-3.72134	0.746679	0.6402	0.870867	0.000198
AC105053.3	-3.71908	0.787411	0.694224	0.893107	0.0002
RNU6.762P	-3.71736	0.770238	0.671194	0.883897	0.000201318
TMEM262	-3.71703	0.727149	0.614694	0.860178	0.000202
PNKP	-3.71492	0.666133	0.537617	0.82537	0.000203
PCP2	-3.71127	0.849646	0.779593	0.925994	0.000206
RP11.153F5.7	-3.70622	0.808599	0.722669	0.904746	0.000210379
RP11.108K14.8	-3.70406	0.776514	0.679239	0.887719	0.000212
RP11.532F12.5	-3.70327	0.826663	0.747436	0.914287	0.000213
RP5.882C2.2	-3.69794	0.775357	0.677541	0.887294	0.000217
CHKB	-3.69757	0.707704	0.5892	0.850042	0.000217674
FAM186A	-3.69732	0.798936	0.709306	0.899893	0.000218
ZNF350	-3.69662	0.760391	0.6576	0.879248	0.000218
RP11.706O15.1	-3.69583	0.709754	0.591763	0.851271	0.000219
NDUFA3	-3.69485	0.673859	0.546553	0.830818	0.000220016
RP11.1109F11.3	-3.69434	0.822328	0.741265	0.912255	0.00022
RP11.353N4.6	-3.69132	0.83282	0.75573	0.917774	0.000223
QTRT1	-3.68933	0.66285	0.532772	0.824686	0.000225
RP3.337H4.10	-3.68925	0.778246	0.681195	0.889124	0.000224915
XXbac.B135H6.15	-3.68478	0.825873	0.745965	0.91434	0.000229
CDK5RAP3	-3.67999	0.665786	0.536096	0.82685	0.000233
SLC7A9	-3.67941	0.831431	0.753562	0.917347	0.000234
GTF2IRD2B	-3.67938	0.776932	0.679189	0.88874	0.000233802
ANKZF1	-3.67653	0.653924	0.521417	0.820106	0.000236427
FOXD4	-3.67608	0.829562	0.750899	0.916465	0.000237
CLK1	-3.66912	0.696542	0.574187	0.84497	0.000243
AC006077.3	-3.66573	0.777961	0.680231	0.889733	0.000247
RP13.104F24.3	-3.66537	0.775789	0.677309	0.888588	0.000246977
CTD.2537I9.12	-3.65885	0.801984	0.712573	0.902614	0.000253
HDHD3	-3.65867	0.722631	0.607208	0.859994	0.000254
RPS6KA1	-3.65804	0.732338	0.619761	0.865364	0.000254
RP11.666A8.8	-3.65791	0.781124	0.684286	0.891666	0.000254284
SLC3A1	-3.65499	0.800221	0.710079	0.901806	0.000257
KANK4	3.6548	1.09944	1.04494	1.15678	0.000257
TPH1	-3.65299	0.8171	0.733175	0.910632	0.000259
ZFPM1	-3.65256	0.730724	0.617509	0.864696	0.000259639
GTF2IRD2	-3.65079	0.785293	0.689729	0.894098	0.000261
RPARP.AS1	-3.65025	0.741928	0.632054	0.870903	0.000262
ASB16.AS1	-3.64937	0.68468	0.558642	0.839155	0.000263
SCRN2	-3.64759	0.699231	0.57694	0.847444	0.000264715
RS1	-3.63823	0.816884	0.732554	0.910921	0.000275
NBR2	-3.63751	0.770172	0.669081	0.886536	0.000275
C7orf43	-3.63668	0.657859	0.524949	0.824421	0.000276
MIR7111	-3.63543	0.783276	0.686628	0.893528	0.000277512
SCAMP1.AS1	-3.6273	0.67527	0.546182	0.834867	0.000286
AKNA	-3.62537	0.745277	0.635754	0.873667	0.000289
LENG8.AS1	-3.62523	0.745662	0.636256	0.873879	0.000289
Y_RNA	-3.62374	0.715906	0.597519	0.857748	0.000290378
FAM229A	-3.62217	0.766632	0.663952	0.885191	0.000292
MROH1	-3.62083	0.678462	0.549958	0.836992	0.000294
CYP4F23P	-3.61762	0.926925	0.889589	0.965827	0.000297
PICK1	-3.61758	0.695899	0.571794	0.846941	0.000297372
PRKRIP1	-3.61746	0.630896	0.491557	0.809733	0.000298
RP11.304L19.13	-3.61576	0.757028	0.651004	0.88032	0.000299
CCT6P1	-3.61552	0.702583	0.58022	0.850751	0.0003
RP11.488L18.3	-3.61485	0.82746	0.746706	0.916947	0.000300521
WDR83	-3.61276	0.652871	0.518047	0.822784	0.000303
IDUA	-3.61166	0.794266	0.700939	0.90002	0.000304
KMT2E.AS1	-3.61069	0.72534	0.609314	0.863462	0.000305
CTD.3222D19.8	-3.60959	0.76541	0.661988	0.88499	0.000306686
TMEM72.AS1	-3.60743	0.788319	0.692754	0.897068	0.000309
LINC01355	-3.60554	0.800211	0.708903	0.90328	0.000312
ETV7	-3.6052	0.839912	0.763913	0.923473	0.000312
INPP1	-3.60497	0.790875	0.696163	0.898473	0.000312183
MAP7D3	3.604	1.22246	1.09596	1.36356	0.000313355
RP11.388C12.8	-3.60192	0.811598	0.724452	0.909228	0.000316
RP11.316M21.6	-3.60017	0.756525	0.649911	0.880629	0.000318
CTB.50L17.8	-3.60013	0.771838	0.670337	0.888707	0.000318
PSORS1C3	-3.59993	0.899463	0.849042	0.952877	0.000318302
PDXDC2P	-3.59846	0.777283	0.677613	0.891615	0.00032
PLXNB1	-3.59744	0.773217	0.672117	0.889523	0.000321
AC022007.5	-3.59729	0.756774	0.650162	0.880868	0.000322
AC005387.3	-3.596	0.775762	0.675502	0.890904	0.000323153
FAM84B	-3.59534	0.800217	0.708667	0.903594	0.000324
HOXB3	-3.59383	0.856787	0.787524	0.932142	0.000326
RP11.143I21.1	-3.59166	0.768588	0.665758	0.8873	0.000329
SLC25A5P1	-3.58963	0.835026	0.756742	0.921409	0.000331152
LA16c.358B7.4	-3.5885	0.818839	0.734157	0.913288	0.000333
RP5.890E16.2	-3.58208	0.798355	0.7058	0.903047	0.000341
RP11.12D24.10	-3.5808	0.730869	0.615619	0.867696	0.000343
PTGER3	3.57821	1.12425	1.05439	1.19873	0.000345952
FAM111A	-3.57698	0.73425	0.619919	0.869667	0.000348
LINC00894	-3.57563	0.804016	0.713404	0.906136	0.000349
LINC00672	-3.57439	0.796072	0.702492	0.902119	0.000351
CTD.2020K17.3	-3.57214	0.811966	0.724274	0.910275	0.00035407
HTR4	-3.57196	0.724683	0.60731	0.864741	0.000354
XXbac.B476C20.9	-3.57089	0.753838	0.645535	0.880312	0.000356
C1orf100	-3.56958	0.774791	0.673502	0.891313	0.000358
SATB1	-3.5658	0.827404	0.745573	0.918215	0.000362748
MSL3	-3.5639	0.653097	0.516684	0.825526	0.000365
IRF5	-3.55802	0.808907	0.71972	0.909146	0.000374
RP11.727F15.9	-3.5571	0.763361	0.657831	0.885821	0.000375
TTLL13P	-3.55705	0.784136	0.685805	0.896567	0.00037504
B3GNT3	-3.55468	0.89893	0.84764	0.953324	0.000378
RP11.77P6.2	-3.55424	0.76153	0.655305	0.884973	0.000379
STAT6	-3.55423	0.737042	0.622905	0.872094	0.000379
RP1.179N16.6	-3.55307	0.811342	0.722967	0.91052	0.000380769
DPP9.AS1	-3.55298	0.764035	0.658618	0.886324	0.000381
ZNF528.AS1	-3.55244	0.830523	0.749646	0.920126	0.000382
CASP6	-3.54987	0.702925	0.578607	0.853953	0.000385
FAM195A	-3.5498	0.757268	0.649501	0.882917	0.000385525
NIT2	-3.54906	0.658978	0.523411	0.829658	0.000387
RP11.336K24.12	-3.54781	0.79967	0.706763	0.904788	0.000388
TSC22D4	-3.5475	0.674883	0.543098	0.838645	0.000389
SLC45A3	-3.54634	0.818372	0.732557	0.914241	0.000390626
DSC1	3.54588	1.11553	1.05011	1.18502	0.0003913
RP11.148K1.12	-3.54428	0.751179	0.641254	0.879947	0.000394
SUZ12P1	-3.54261	0.708759	0.585851	0.857454	0.000396
KB.1572G7.3	-3.54258	0.817484	0.731236	0.913905	0.000396
RP11.493L12.6	-3.54179	0.835759	0.756767	0.922996	0.000397416
LSM7	-3.54137	0.661685	0.526492	0.831594	0.000398
PABPC1L	-3.54071	0.790115	0.693516	0.900169	0.000399
ZSCAN26	-3.53977	0.702472	0.577708	0.854182	0.0004
ZNF32.AS1	-3.53884	0.8069	0.716493	0.908713	0.000401891
TRABD	-3.53635	0.689763	0.561438	0.847418	0.000406
RP11.313P13.5	-3.53583	0.776232	0.674548	0.893246	0.000406
MXRA7	3.53416	1.26989	1.11229	1.44981	0.000409
FLRT2	3.53349	1.13351	1.05739	1.21511	0.000410118
RP4.806M20.4	-3.53343	0.850529	0.777478	0.930443	0.00041
SULT1A3	-3.53306	0.785246	0.686689	0.897948	0.000411
ANXA1	3.53289	1.15711	1.06713	1.25469	0.000411
CTD.2517O10.6	-3.53176	0.800921	0.708087	0.905927	0.00041281
RP11.534C12.1	-3.53145	0.741187	0.627679	0.875222	0.000413
DDTL	-3.52817	0.750368	0.639716	0.88016	0.000418
C17orf67	-3.52765	0.761599	0.654657	0.886012	0.000419
MAP1B	3.52753	1.1674	1.0712	1.27223	0.00041946
BLOC1S3	-3.52552	0.685336	0.55549	0.845533	0.000423
PMS2P3	-3.52337	0.716718	0.5955	0.86261	0.000426
KRT89P	-3.5223	0.775166	0.672743	0.893183	0.000428
CTB.50L17.5	-3.52221	0.78598	0.687404	0.898691	0.000427963
RP11.484K9.4	-3.51614	0.792816	0.696577	0.902352	0.000438
TNK1	-3.51524	0.788627	0.69083	0.900269	0.000439
PCF11	-3.51505	0.703598	0.578355	0.855963	0.00044
AKAP7	-3.51426	0.812779	0.72404	0.912394	0.000440987
ZFYVE27	-3.51386	0.655653	0.518106	0.829716	0.000442
U47924.27	-3.51118	0.879905	0.819256	0.945044	0.000446
ZNF426	-3.51002	0.715807	0.593902	0.862733	0.000448
SP6	-3.50996	0.87097	0.806308	0.940818	0.000448169
GLI4	-3.50604	0.736159	0.620305	0.873651	0.000455
TP53I13	-3.50485	0.732092	0.614934	0.87157	0.000457
RP11.426A6.5	-3.50424	0.793981	0.697867	0.903332	0.000458
ZGRF1	-3.50292	0.753574	0.643243	0.882829	0.000460186
RP1.267L14.6	-3.50191	0.781448	0.680704	0.897103	0.000462
RP11.390P24.1	-3.5007	0.770706	0.666132	0.891697	0.000464
ZNF700	-3.49852	0.718869	0.597504	0.864885	0.000468
RP11.686G8.2	-3.49295	0.772904	0.668884	0.893101	0.000477712
RRP7B	-3.4926	0.68892	0.558924	0.84915	0.000478335
LL22NC03.2H8.5	-3.49164	0.799533	0.705173	0.90652	0.00048
HS3ST1	-3.48938	0.834778	0.754255	0.923898	0.000484
AC118344.1	-3.48886	0.79662	0.701094	0.905161	0.000485
FAM122B	-3.48869	0.72288	0.602405	0.867448	0.000485388
BTN2A1	-3.48867	0.720177	0.598891	0.866026	0.000485
GARNL3	-3.48755	0.826424	0.742457	0.919886	0.000487
RP11.640N20.4	-3.4872	0.764153	0.656935	0.88887	0.000488
CHKB.CPT1B	-3.4863	0.845122	0.768837	0.928977	0.000489759
VPS9D1	-3.48599	0.70754	0.582472	0.859463	0.00049
THUMPD2	-3.48538	0.677628	0.544442	0.843396	0.000491
U47924.29	-3.48478	0.820661	0.734321	0.917152	0.000493
CTD.2192J16.21	-3.48338	0.793326	0.696429	0.903704	0.000495126
ZNF443	-3.48235	0.794892	0.698552	0.904519	0.000497
RP11.666O2.2	-3.48221	0.811772	0.72187	0.91287	0.000497
AC074117.10	-3.48115	0.744349	0.630353	0.87896	0.000499
RP11.670E13.6	-3.47934	0.806373	0.71431	0.910303	0.000502653
DFFB	-3.47578	0.69366	0.564378	0.852556	0.000509
RP11.214K3.23	-3.47403	0.789087	0.690376	0.901913	0.000513
PPP1R26.AS1	-3.47186	0.816706	0.728491	0.915603	0.000517
ZNF799	-3.47177	0.771393	0.666251	0.893127	0.000517041
MSH5.SAPCD1	-3.47133	0.774289	0.670156	0.894602	0.000518
AATBC	-3.46931	0.891066	0.834856	0.95106	0.000522
RNF34	-3.46928	0.645882	0.504545	0.826812	0.000522
OGT	-3.46539	0.751219	0.639002	0.883143	0.00052947
DPH7	-3.46498	0.672207	0.536946	0.841542	0.00053
RP11.318C24.2	-3.46382	0.818525	0.730839	0.916731	0.000533
CRYBB2P1	-3.46345	0.700701	0.572954	0.85693	0.000533
RP11.568J23.8	-3.46168	0.880164	0.818797	0.946131	0.000536824
MIR6753	-3.46138	0.792482	0.694694	0.904036	0.000537
ZDHHC23	-3.46095	0.794988	0.698126	0.905289	0.000538
EXOC3L4	-3.46091	0.875847	0.812502	0.94413	0.000538
SYT15	-3.46085	0.815673	0.726784	0.915433	0.000538472
LINC.PINT	-3.46014	0.771511	0.666083	0.893627	0.00054
ABHD17A	-3.45972	0.653161	0.51313	0.831406	0.000541
RP11.7F17.8	-3.45877	0.736544	0.619362	0.875896	0.000543
RP11.324E6.10	-3.45868	0.806076	0.713381	0.910816	0.000542825
LINC00115	-3.45701	0.728806	0.609143	0.871976	0.000546
CTD.2521M24.6	-3.45672	0.774501	0.670034	0.895255	0.000547
ARVCF	-3.45564	0.810436	0.71936	0.913044	0.000549
RNFT2	-3.45525	0.836969	0.756601	0.925874	0.00054979
RP11.285G1.14	-3.45464	0.801971	0.707594	0.908937	0.000551034
FAM192A	-3.45335	0.642087	0.499336	0.825648	0.000554
MAP1A	3.45328	1.17357	1.07166	1.28517	0.000554
WASIR2	-3.45265	0.880078	0.818517	0.94627	0.000555
RAB24	-3.4516	0.698847	0.570185	0.856542	0.000557267
RP11.411B10.2	-3.45073	0.825512	0.740327	0.920499	0.000559
RP11.390K5.6	-3.44779	0.772867	0.667569	0.894775	0.000565
CMC1	-3.44555	0.671293	0.535122	0.842115	0.00057
TMPRSS6	-3.44512	0.829558	0.745895	0.922605	0.000570801
ZNF100	-3.44446	0.799242	0.703559	0.907938	0.000572
MAP3K10	-3.44412	0.708413	0.582221	0.861955	0.000573
RP11.488L18.4	-3.44248	0.793886	0.696123	0.905379	0.000576
TMEM243	-3.44126	0.691096	0.559948	0.85296	0.000579005
RP11.239L20.6	-3.44119	0.791765	0.693172	0.904382	0.000579
FAHD2P1	-3.43784	0.905839	0.856181	0.958378	0.000586
LRRC14	-3.43761	0.686986	0.554604	0.850967	0.000587
ALKBH6	-3.43676	0.716139	0.591974	0.866346	0.000588721
CTC.542B22.2	-3.43556	0.79807	0.701707	0.907666	0.000591
RP11.752G15.9	-3.43492	0.794764	0.697131	0.906071	0.000593
RP11.379F4.8	-3.42965	0.820429	0.732686	0.918681	0.000604
SNORD19	-3.426	0.819586	0.731414	0.918387	0.000612531
RP11.972P1.7	-3.42599	0.804231	0.709987	0.910985	0.000613
ANKRD23	-3.4235	0.78012	0.676743	0.899289	0.000618
H1FX.AS1	-3.42185	0.784245	0.682333	0.901379	0.000622
CLK2	-3.42081	0.702297	0.573567	0.859918	0.000624341
NRIR	-3.41904	0.859744	0.788399	0.937545	0.000628
MTERF3	-3.41866	0.683252	0.549217	0.849998	0.000629
LONRF3	-3.41669	0.843032	0.764372	0.929786	0.000634
XXyac.YRM2039.3	-3.4151	0.732497	0.612655	0.87578	0.000637578
TRIM67	-3.41386	0.814284	0.723687	0.916223	0.000641
XAGE2B	3.41377	1.09766	1.04048	1.15799	0.000641
ATAD3C	-3.41334	0.851593	0.776552	0.933885	0.000642
RP11.304L19.12	-3.41261	0.801845	0.706329	0.910278	0.000643438
CYP2C8	-3.41207	0.882197	0.820914	0.948056	0.000645
PLEKHG4B	3.41136	1.0879	1.03649	1.14185	0.000646
SS18L2	-3.41037	0.670801	0.533257	0.843823	0.000649
MLLT6	-3.40958	0.727903	0.60644	0.873693	0.000650622
DTX4	-3.40886	0.839652	0.759381	0.928409	0.000652
RP11.274B21.3	-3.40454	0.714476	0.588749	0.867053	0.000663
RP11.203H19.2	-3.40266	0.816469	0.726467	0.917621	0.000667
GNRH1	-3.40028	0.748566	0.633483	0.884556	0.000673167
ZC3H8	-3.39966	0.720506	0.596436	0.870386	0.000674689
STAT5A	-3.39959	0.768218	0.659876	0.894347	0.000675
RIPK2	-3.39657	0.711813	0.585025	0.866078	0.000682
RP11.22B23.1	-3.39349	0.791022	0.690853	0.905715	0.00069
RP11.158H5.8	-3.39226	0.825177	0.738465	0.92207	0.000693197
AC005519.4	-3.39172	0.828505	0.743157	0.923655	0.000695
CTD.2547G23.4	-3.38848	0.794889	0.696052	0.90776	0.000703
ZNF436.AS1	-3.38828	0.809035	0.715699	0.914542	0.000703
LINC01311	-3.38722	0.779083	0.674295	0.900154	0.000706037
C19orf18	-3.38586	0.854032	0.779483	0.93571	0.00071
RP3.449O17.1	-3.38489	0.781296	0.677255	0.90132	0.000712
GABRG1	3.38485	1.28365	1.11084	1.48334	0.000712
LINC00626	3.38462	1.17622	1.0707	1.29212	0.000712774
CROCCP2	-3.38391	0.726806	0.60416	0.874349	0.000715
CNOT6L	-3.38284	0.703991	0.574447	0.862749	0.000717
GRHL2	-3.38231	0.877564	0.813599	0.946558	0.000719
NBPF11	-3.38208	0.799273	0.701949	0.910091	0.000719384
CTD.2331H12.7	-3.3815	0.867306	0.798612	0.941908	0.000721
PIK3IP1.AS1	-3.38034	0.795389	0.696521	0.90829	0.000724
WBP2NL	-3.38001	0.853007	0.777882	0.935386	0.000725
RP11.814H16.2	-3.37948	0.795386	0.696494	0.90832	0.000726218
RP11.465B22.3	-3.37854	0.86066	0.788907	0.938939	0.000729
MOB3C	-3.37784	0.725559	0.602323	0.87401	0.000731
CTB.31O20.2	-3.37679	0.753838	0.639805	0.888195	0.000733
WBSCR22	-3.37593	0.656842	0.514616	0.838374	0.000735676
ZNF223	-3.3758	0.795013	0.695876	0.908272	0.000736
PPP1R16A	-3.37556	0.733574	0.612797	0.878156	0.000737
CTD.2517M22.17	-3.37502	0.797122	0.698775	0.90931	0.000738
SNHG10	-3.37398	0.739081	0.620032	0.880987	0.000740889
RP11.352G9.1	-3.37381	0.814406	0.722846	0.917565	0.000741
C1orf132	-3.37101	0.875479	0.810338	0.945856	0.000749
INO80B	-3.37093	0.714013	0.587011	0.868492	0.000749
AC069294.1	-3.37019	0.759718	0.647507	0.891374	0.000751151
LSR	-3.37015	0.825091	0.737805	0.922702	0.000751
RP11.527L4.5	-3.36955	0.880672	0.817926	0.948231	0.000753
RP11.168L22.2	-3.36845	0.848093	0.770562	0.933425	0.000756
MRPS25	-3.36791	0.703853	0.573752	0.863456	0.000757402
GATA2.AS1	-3.36733	0.86491	0.794848	0.941146	0.000759
DGUOK	-3.36657	0.646233	0.501188	0.833254	0.000761
YPEL5	-3.36578	0.66233	0.521054	0.841912	0.000763
LBX1	3.36351	1.09911	1.04022	1.16133	0.000769581
LRRC69	-3.36297	0.818105	0.727768	0.919654	0.00077109
COX6C	-3.36217	0.706858	0.577433	0.865294	0.000773
RP11.159N11.4	-3.36179	0.773871	0.66644	0.89862	0.000774
RP11.441O15.3	-3.36169	0.770558	0.661926	0.897018	0.000775
CTD.2020K17.4	-3.35724	0.841592	0.760984	0.930738	0.000787247
RP11.192H23.4	-3.35622	0.796968	0.698046	0.909908	0.00079
DECR1	-3.35486	0.723395	0.598715	0.874039	0.000794
LRRC39	-3.35342	0.788977	0.686913	0.906206	0.000798
AP000697.6	-3.35333	0.829996	0.744351	0.925496	0.000798443
AC007773.2	-3.3524	0.824013	0.735844	0.922747	0.000801
CRTC2	-3.34859	0.680945	0.54379	0.852694	0.000812
CH17.262A2.1	-3.34751	0.843798	0.763927	0.932021	0.000815
PCSK9	3.34751	1.08842	1.03574	1.14377	0.000815412
NR2F6	-3.34688	0.744335	0.626145	0.884834	0.000817
TMC6	-3.34526	0.77535	0.667967	0.899995	0.000822
ABHD14A.ACY1	-3.34459	0.802666	0.705653	0.913016	0.000824
RP3.412A9.17	-3.34408	0.793826	0.693354	0.908859	0.000825549
TMEM147.AS1	-3.34368	0.783311	0.678831	0.903872	0.000827
RP11.666A8.12	-3.3393	0.795902	0.696099	0.910016	0.00084
RP11.529F4.1	-3.33749	0.80968	0.71527	0.916552	0.000845
BRICD5	-3.33694	0.799169	0.700572	0.911642	0.000847071
SAYSD1	-3.33669	0.686347	0.550212	0.856165	0.000848
CASP9	-3.33212	0.725756	0.601046	0.876343	0.000862
RP11.46F15.2	-3.3313	0.808152	0.712962	0.91605	0.000864
BLCAP	-3.33041	0.770518	0.660927	0.89828	0.000867167
FAAH	-3.32908	0.836794	0.753461	0.929343	0.000871
LSM3	-3.3277	0.707077	0.576508	0.867219	0.000876
HES1	-3.32719	0.817967	0.726658	0.920748	0.000877
ADAMTS15	3.32629	1.11509	1.04576	1.18901	0.00088009
KB.226F1.2	-3.32582	0.820194	0.729771	0.921822	0.000882
DXO	-3.32509	0.676105	0.536805	0.851553	0.000884
ABT1	-3.3245	0.660108	0.516736	0.843259	0.000886
ZGLP1	-3.32352	0.792635	0.691121	0.909059	0.000888878
SNORD83A	-3.32316	0.801915	0.704019	0.913424	0.00089
EFEMP1	3.3223	1.10166	1.0405	1.16641	0.000893
LL0XNC01.7P3.1	-3.31896	0.78059	0.674365	0.903547	0.000904
RP5.994D16.3	-3.31891	0.788326	0.685024	0.907205	0.000903693
RP11.517I3.1	-3.3186	0.830217	0.743818	0.926653	0.000905
ZNF169	-3.31836	0.747593	0.629574	0.887736	0.000905
FAM71D	-3.31812	0.78776	0.684219	0.906969	0.000906
NSUN5	-3.31734	0.757774	0.643234	0.89271	0.000908793
RP5.967N21.11	-3.31725	0.768199	0.657365	0.897719	0.000909084
SH3BP2	-3.31654	0.728608	0.604273	0.878528	0.000911
CD2AP	-3.31592	0.771175	0.661381	0.899196	0.000913
PROZ	-3.31551	0.84302	0.762073	0.932564	0.000915
UBL5	-3.3148	0.652871	0.507387	0.84007	0.000917078
SLC12A7	-3.31444	0.770999	0.661095	0.899174	0.000918
MYPOP	-3.31431	0.683875	0.546246	0.856181	0.000919
RP13.36G14.4	-3.3138	0.766499	0.654946	0.897052	0.00092
TCHH	3.31379	1.11447	1.04527	1.18824	0.000920392
CTD.3222D19.12	-3.31109	0.768601	0.657723	0.898171	0.000929
RP11.120K24.4	-3.31076	0.874308	0.807477	0.946671	0.00093
AFG3L1P	-3.31009	0.710775	0.580684	0.87001	0.000933
RP11.273B20.1	-3.30843	0.81499	0.721968	0.919998	0.000938195
AC011298.2	-3.30828	0.879763	0.815465	0.94913	0.000939
YDJC	-3.30728	0.738512	0.617083	0.883836	0.000942
AC004980.7	-3.30654	0.70046	0.567197	0.865034	0.000945
LINC01341	-3.30402	0.894918	0.837877	0.955841	0.000953086
PRSS30P	-3.30394	0.862581	0.790161	0.94164	0.000953
PCED1A	-3.30392	0.749031	0.63103	0.889098	0.000953
RP11.631N16.4	-3.30292	0.777734	0.669962	0.902843	0.000957
AC007292.6	-3.30287	0.762852	0.64965	0.895781	0.000957008
SNORA33	-3.30286	0.772148	0.662309	0.900204	0.000957
GLOD5	-3.29999	0.856641	0.781423	0.939099	0.000967
ZNF766	-3.29869	0.702556	0.569619	0.866518	0.000971
DDX12P	-3.29848	0.803722	0.705861	0.91515	0.000972095
BCS1L	-3.29848	0.692594	0.55679	0.861523	0.000972
OR2I1P	-3.29847	0.916416	0.870097	0.9652	0.000972
RP11.435O5.7	-3.29758	0.811891	0.717309	0.918944	0.000975
DTNA	3.29647	1.11363	1.0446	1.18722	0.00097907
FAM110A	-3.29591	0.759195	0.644472	0.894341	0.000981
RP4.816N1.7	-3.29519	0.805908	0.708834	0.916276	0.000984
RBPJL	-3.29445	0.81307	0.718887	0.919593	0.000986
C8orf59	-3.29429	0.659392	0.514685	0.844784	0.000986703
CNTN1	3.29397	1.08868	1.03501	1.14514	0.000988
LINC01004	-3.29265	0.791879	0.689184	0.909877	0.000992
DUSP2	-3.29186	0.86227	0.789452	0.941805	0.000995
RP5.1068H6.6	-3.29104	0.774771	0.665535	0.901936	0.00099817
CTD.2574D22.3	-3.28937	0.835353	0.750441	0.929873	0.001
RP11.73K9.3	-3.28847	0.777384	0.669041	0.903271	0.00101
AP1G2	-3.28721	0.76969	0.658466	0.899703	0.00101
TPST1	3.28483	1.25006	1.0942	1.42813	0.00102044
RP11.173B14.4	-3.28416	0.831327	0.744547	0.928221	0.00102285
FTLP14	-3.28397	0.861543	0.788221	0.941684	0.00102
STAT2	-3.28323	0.727304	0.601403	0.879561	0.00103
PPP1R12C	-3.28264	0.67116	0.528968	0.851575	0.00103
CACNA1I	-3.2824	0.908015	0.857175	0.96187	0.00102929
SCX	-3.28235	0.82126	0.730155	0.923732	0.00103
AK3	-3.28209	0.732744	0.608563	0.882264	0.00103
CTC.559E9.8	-3.28049	0.835112	0.749877	0.930035	0.00104
KLF3.AS1	-3.27942	0.822915	0.73243	0.924578	0.00104022
RP11.159A18.1	-3.27941	0.774993	0.665481	0.902526	0.00104
RP11.465N4.5	-3.27782	0.821437	0.730287	0.923962	0.00105
CTC.453G23.5	-3.27665	0.803651	0.705151	0.915909	0.00105
SEPT1	-3.27422	0.796253	0.694736	0.912604	0.00105955
SAP25	-3.27394	0.811954	0.716757	0.919795	0.00106
RP11.29B2.6	-3.27337	0.831969	0.745195	0.928846	0.00106
RP11.89K21.2	-3.27296	0.785368	0.679578	0.907626	0.00106
LPAR2	-3.27271	0.753805	0.636432	0.892825	0.00106521
ASB16	-3.27242	0.788499	0.683899	0.909098	0.00107
RGMA	3.27174	1.11354	1.04406	1.18764	0.00107
TADA2B	-3.2693	0.678893	0.538227	0.856323	0.00108
NUDT19	-3.2685	0.757033	0.640657	0.894548	0.00108118
SPDYE5	-3.26801	0.782349	0.675255	0.906427	0.00108
SHFM1	-3.2656	0.683219	0.543582	0.858726	0.00109
ZNF234	-3.26269	0.730315	0.60467	0.882069	0.0011
OGFR	-3.25975	0.697401	0.561532	0.866145	0.00111512
RP11.697N18.3	-3.2595	0.796956	0.69529	0.913487	0.00112
RP11.574K11.32	-3.25902	0.750154	0.631054	0.891732	0.00112
ZNF124	-3.25611	0.801392	0.7014	0.915638	0.00113
TMEM238	-3.25609	0.821515	0.729825	0.924723	0.00112958
FNTA	-3.25327	0.70269	0.568127	0.869126	0.00114
REG4	-3.25326	0.899883	0.844471	0.95893	0.00114
ADCK5	-3.24978	0.733675	0.608679	0.88434	0.00115
RP11.10O17.1	-3.24955	0.776118	0.666097	0.904311	0.00115586
SRRM5	-3.24939	0.801874	0.701883	0.916109	0.00116
PILRB	-3.24865	0.83508	0.74904	0.931002	0.00116
SPAG4	-3.24826	0.845929	0.764695	0.935793	0.00116
FLJ12825	-3.24584	0.867325	0.795891	0.94517	0.00117103
RP11.295I5.4	-3.24491	0.79123	0.686873	0.911442	0.00117
RP11.731C17.2	-3.24466	0.745199	0.623903	0.890076	0.00118
RP11.4B16.3	3.24452	1.24095	1.08923	1.41381	0.00118
SRC	-3.24394	0.795175	0.692346	0.913277	0.00117889
HDAC6	-3.24387	0.701489	0.566221	0.869072	0.00117917
ADCYAP1R1	3.24307	1.13083	1.04985	1.21806	0.00118
AC005154.6	-3.24295	0.721648	0.592516	0.878922	0.00118
ZNF296	-3.24274	0.822999	0.731586	0.925834	0.00118
AL928970.1	-3.24061	0.778362	0.668909	0.905725	0.00119272
RP11.379F12.4	-3.2405	0.909676	0.859053	0.963282	0.00119
OSGEPL1.AS1	-3.23995	0.774456	0.663509	0.903955	0.0012
DTX2	-3.2399	0.730974	0.604742	0.883556	0.0012
AHNAK2	3.23616	1.09356	1.0359	1.15442	0.0012115
C20orf96	-3.23313	0.817171	0.72303	0.92357	0.00122
RP11.87H9.4	-3.23089	0.767049	0.653059	0.900934	0.00123
EED	-3.23009	0.692512	0.554116	0.865472	0.00124
RP11.676J12.4	-3.22922	0.796809	0.694194	0.914591	0.0012413
LARP7	-3.22913	0.679351	0.537257	0.859027	0.00124
FNDC9	-3.22683	0.777069	0.666692	0.90572	0.00125
RP13.890H12.2	-3.22598	0.813961	0.718274	0.922395	0.00126
DSEL	3.22579	1.16622	1.0622	1.28043	0.00125624
AC012358.7	-3.22451	0.822342	0.730161	0.926161	0.00126
RP11.134L10.1	-3.22413	0.782272	0.673797	0.90821	0.00126
CATSPERG	-3.22335	0.83618	0.749987	0.932278	0.00127
CTB.31O20.4	-3.22178	0.834545	0.74759	0.931613	0.00127397
RP4.563E14.1	-3.22125	0.79846	0.696272	0.915645	0.00128
ARPC3	-3.22073	0.658315	0.510437	0.849034	0.00128
TSEN2	-3.21982	0.769629	0.656234	0.902618	0.00128
SETBP1	3.21661	1.15444	1.05771	1.26002	0.00129715
ATXN7L2	-3.2166	0.770782	0.657711	0.90329	0.0013
PPAP2C	-3.21656	0.851259	0.771695	0.939026	0.0013
NPEPL1	-3.21577	0.741877	0.618446	0.889944	0.0013
TRMU	-3.21242	0.695734	0.55759	0.868104	0.00131621
SNORD104	-3.21034	0.818901	0.724867	0.925135	0.00133
SUGT1P2	-3.20932	0.780968	0.671526	0.908245	0.00133
CTD.2196E14.6	-3.20862	0.787718	0.680879	0.911322	0.00133
ABCA4	3.20834	1.09383	1.03551	1.15543	0.00133506
CLEC12B	-3.20825	0.870443	0.7997	0.947445	0.00134
RP11.429J17.2	-3.20794	0.79196	0.686774	0.913257	0.00134
RP11.1105G2.3	-3.206	0.819481	0.725573	0.925542	0.00135
MROH3P	-3.20567	0.895588	0.837196	0.958053	0.00134748
RP11.452H21.1	-3.20415	0.789373	0.683047	0.912251	0.00135
RP11.697N18.4	-3.2033	0.820077	0.72635	0.925898	0.00136
DNASE1L2	-3.20285	0.840895	0.756289	0.934966	0.00136
USP35	-3.20258	0.707867	0.572958	0.874542	0.00136201
NUDT16P1	-3.20208	0.85011	0.769675	0.938951	0.0013644
XXbac.BPGBPG55C20.2	-3.20166	0.792317	0.687081	0.913672	0.00137
FUNDC1	-3.20116	0.762079	0.645287	0.90001	0.00137
EIF5AP3	-3.19879	0.830299	0.74088	0.93051	0.00138
FAM98C	-3.1986	0.734358	0.607773	0.887307	0.00138097
KDF1	-3.19765	0.882845	0.817928	0.952915	0.00139
USF2	-3.19759	0.670998	0.525424	0.856905	0.00139
RNU6.925P	-3.19518	0.816492	0.721011	0.924616	0.0014
RP11.685G9.2	-3.19103	0.82433	0.732098	0.928181	0.00141768
AC011290.5	-3.19075	0.824793	0.732755	0.928392	0.00142
RP11.677M14.2	-3.19008	0.866001	0.792738	0.946034	0.00142
SAMD10	-3.19005	0.809353	0.710719	0.921675	0.00142
TNK2	-3.18932	0.763712	0.64712	0.90131	0.0014261
XXbac.BPG252P9.9	-3.18711	0.777633	0.666201	0.907705	0.00144
C19orf25	-3.18649	0.694023	0.554377	0.868845	0.00144
CTD.2562G15.3	-3.18562	0.811668	0.713877	0.922855	0.00144
LYPD6B	-3.18541	0.890823	0.829657	0.956499	0.00144551
SNORA45B	-3.1853	0.804868	0.704232	0.919885	0.00145
MSTO2P	-3.18515	0.774674	0.662047	0.906461	0.00145
TRPT1	-3.18397	0.727405	0.597983	0.884836	0.00145
DAZAP1	-3.18371	0.64858	0.496825	0.846687	0.00145402
EMC3.AS1	-3.18308	0.81737	0.721923	0.925436	0.00146
RP11.422P24.10	-3.1817	0.763184	0.646141	0.901428	0.00146
CTD.2553L13.10	-3.18101	0.751296	0.62993	0.896044	0.00147
AC074212.5	-3.18016	0.796749	0.692635	0.916512	0.00147195
TMPRSS11F	3.17806	1.09996	1.03719	1.16653	0.00148
ODF2L	-3.17689	0.756846	0.637327	0.89878	0.00149
MIR548AN	-3.17645	0.84424	0.760489	0.937213	0.00149
PSMB8	-3.17618	0.828743	0.738037	0.930597	0.0014923
CTD.2201E18.5	-3.17588	0.822505	0.729066	0.927919	0.00149
PRR25	-3.17558	0.780674	0.670042	0.909572	0.0015
RNF103	-3.17426	0.701885	0.564082	0.873353	0.0015
CDK2AP2	-3.17304	0.732799	0.604766	0.887938	0.00150849
RP11.93B14.9	-3.1729	0.869828	0.798032	0.948084	0.00151
DPM3	-3.1727	0.763991	0.646941	0.902218	0.00151
FIZ1	-3.17194	0.703456	0.566035	0.874239	0.00151
CTA.984G1.5	-3.1716	0.802795	0.700895	0.91951	0.00151602
TRIML1	3.17123	1.12406	1.04568	1.20831	0.00152
C6orf15	3.17096	1.08214	1.03061	1.13625	0.00152
DNM2	-3.17076	0.743104	0.618502	0.892809	0.00152
SELO	-3.17041	0.699706	0.561101	0.872549	0.00152226
SLC23A3	-3.16989	0.839628	0.753614	0.935458	0.00152495
PTGER4	-3.1695	0.858224	0.7808	0.943324	0.00153
KRTCAP2	-3.16811	0.707999	0.571814	0.876618	0.00153
AC006277.3	-3.168	0.806603	0.706175	0.921313	0.00153
ABCC9	3.16706	1.15694	1.05714	1.26617	0.00153991
RP11.370B6.1	-3.16567	0.794229	0.68865	0.915994	0.00155
COPS5	-3.16407	0.668931	0.521453	0.85812	0.00156
RP11.553A21.3	3.16392	1.17068	1.0618	1.29072	0.00156
RP11.15J10.1	-3.16113	0.831862	0.742133	0.932441	0.00157161
CTD.2649C14.2	-3.16007	0.839409	0.753043	0.93568	0.00158
LSM8	-3.15936	0.656136	0.505199	0.852167	0.00158
AC005932.1	-3.15904	0.816761	0.720371	0.926049	0.00158
CCDC80	3.15792	1.11708	1.0429	1.19655	0.001589
NARFL	-3.15789	0.687803	0.545237	0.867647	0.00159
CTD.2116N20.1	-3.15707	0.835859	0.747811	0.934274	0.00159
CATSPERB	-3.15693	0.873685	0.803424	0.950089	0.00159
GATA3.AS1	-3.15548	0.929752	0.888626	0.972781	0.00160233
XXyac.YM21GA2.4	-3.15541	0.902718	0.847117	0.961968	0.0016
C5orf28	-3.15217	0.734474	0.606237	0.889836	0.00162
RP11.338L22.2	-3.15187	0.70083	0.561834	0.874212	0.00162
RP11.705C15.3	-3.1518	0.786621	0.677559	0.913239	0.00162265
E2F5	-3.15163	0.799065	0.695022	0.918682	0.00162
MIR573	-3.15151	0.829087	0.737865	0.931588	0.00162
AC024560.3	-3.15113	0.76977	0.654152	0.905822	0.00163
ALMS1P	-3.14989	0.853602	0.773536	0.941956	0.00163332
TELO2	-3.14857	0.700907	0.561804	0.874452	0.00164
CTD.3099C6.11	-3.14856	0.837391	0.74981	0.935201	0.00164
MKRN2OS	-3.14855	0.873228	0.802564	0.950113	0.00164
NDUFA7	-3.1481	0.706848	0.569533	0.877271	0.00164336
C2orf88	-3.14784	0.834077	0.744983	0.933826	0.00164
TNFRSF25	-3.14586	0.782238	0.671253	0.911574	0.00166
ANKRD13D	-3.14575	0.710235	0.573876	0.878995	0.00166
C2.AS1	-3.1453	0.814572	0.716847	0.92562	0.00165914
CTB.179K24.3	-3.14339	0.817057	0.720345	0.926755	0.00167
ZNF414	-3.14265	0.702484	0.563623	0.875557	0.00167
RP11.347I19.8	-3.14237	0.845598	0.761613	0.938844	0.00168
CTD.2152M20.2	-3.14169	0.789006	0.680571	0.914719	0.00167975
MTMR14	-3.14112	0.707257	0.569795	0.877883	0.00168
AC024937.4	-3.14093	0.851381	0.770053	0.941298	0.00168
SERINC2	-3.13996	0.869052	0.796156	0.948623	0.00169
MIR4685	-3.13974	0.742466	0.616521	0.894141	0.001691
SLC8B1	-3.13867	0.727435	0.596336	0.887356	0.00169715
ZCWPW1	-3.13597	0.804146	0.70173	0.92151	0.00171
CTB.129P6.11	-3.13541	0.815502	0.717887	0.92639	0.00172
MRPL38	-3.1353	0.711251	0.574801	0.880091	0.00172
ACP6	-3.13528	0.837782	0.750029	0.935803	0.00171691
RRS1	-3.13518	0.753243	0.630959	0.899227	0.00172
SIRT7	-3.13482	0.716758	0.582034	0.882667	0.00172
DDX11L10	-3.13454	0.871908	0.800291	0.949933	0.00172
RP13.923O23.6	-3.13432	0.752294	0.629637	0.898846	0.00172251
CASQ2	3.13371	1.07358	1.02695	1.12233	0.00173
IZUMO4	-3.13173	0.81812	0.72153	0.92764	0.00174
ZNF606	-3.13144	0.809927	0.70981	0.924165	0.00174
XXbac.BPG157A10.21	-3.13126	0.834174	0.744678	0.934426	0.00174058
GATA3	-3.12976	0.909789	0.857488	0.96528	0.00175
ARPC4	-3.12833	0.685072	0.540532	0.868262	0.00176
C19orf60	-3.12759	0.743967	0.618102	0.895462	0.00176
AC144449.1	-3.12703	0.793994	0.687107	0.917508	0.00176581
PTCD1	-3.12486	0.701242	0.561298	0.876077	0.00178
FAM76B	-3.12485	0.737958	0.609899	0.892904	0.00178
CCDC73	-3.12408	0.809294	0.708687	0.924183	0.00178
AC093838.4	-3.12407	0.748066	0.623524	0.897484	0.00178368
ISCU	-3.12335	0.656393	0.504	0.854864	0.00179
FHAD1	-3.12306	0.843304	0.757763	0.938501	0.00179
NGF	3.12253	1.12611	1.04521	1.21328	0.00179
RP11.571I18.4	-3.1225	0.808463	0.707455	0.923891	0.0017932
PLA2G2F	-3.12063	0.944495	0.91122	0.978985	0.0018
AURKC	-3.12049	0.791096	0.682822	0.916539	0.00181
AC005009.1	-3.12041	0.854134	0.7736	0.943051	0.00181
RP11.500G10.5	-3.11773	0.82778	0.735043	0.932219	0.00182248
MSANTD2	-3.11701	0.763118	0.643822	0.904519	0.00183
GULP1	3.11697	1.15444	1.05476	1.26354	0.00183
AC137695.1	-3.11632	0.785736	0.675169	0.91441	0.00183
STXBP6	3.11611	1.10252	1.03687	1.17232	0.00183256
FAM173A	-3.11394	0.735701	0.606458	0.892486	0.00185
CASC22	-3.11378	0.902895	0.846669	0.962856	0.00185
HIST4H4	-3.11227	0.826931	0.733661	0.932059	0.00186
CTD.2562J15.4	-3.11161	0.81263	0.713075	0.926084	0.00186072
CTD.2542C24.3	-3.11114	0.875504	0.805159	0.951995	0.00186
CORO1B	-3.11084	0.729165	0.597586	0.889716	0.00187
SHISA5	-3.11069	0.756802	0.634939	0.902053	0.00187
INO80E	-3.11037	0.708241	0.569868	0.880213	0.00186853
MST1L	-3.10938	0.870006	0.796894	0.949825	0.00187479
ZNF558	-3.10862	0.814319	0.715403	0.926911	0.00188
ZNF213.AS1	-3.10828	0.772797	0.656876	0.909174	0.00188
SOWAHD	-3.10662	0.815563	0.717128	0.927511	0.00189
KB.1991G8.1	-3.10588	0.875924	0.805675	0.952298	0.00189712
FLNC	3.10526	1.09296	1.03333	1.15604	0.0019
CTB.176F20.3	-3.10522	0.879445	0.81095	0.953725	0.0019
AC027601.1	-3.10506	0.781504	0.668879	0.913093	0.0019
ZNF431	-3.10466	0.795777	0.688909	0.919225	0.00190499
RP4.758J24.6	-3.10439	0.778624	0.66484	0.911881	0.00191
APEX2	-3.10389	0.716201	0.580091	0.884248	0.00191
PLEKHF2	-3.10244	0.76276	0.642817	0.905085	0.00192
ZNF701	-3.10224	0.80887	0.70742	0.924869	0.00192063
HOOK1	-3.1011	0.848347	0.764594	0.941275	0.00193
AC107081.5	-3.10096	0.776036	0.661123	0.910924	0.00193
LINC00649	-3.09952	0.865943	0.790608	0.948457	0.00194
HIST1H1C	-3.09942	0.858996	0.780278	0.945655	0.00193901
AP001625.6	-3.0991	0.862612	0.78564	0.947126	0.00194
RP11.10O17.3	-3.09897	0.793829	0.685976	0.91864	0.00194
RASSF7	-3.09718	0.808632	0.706925	0.924971	0.00195
ZNF446	-3.09621	0.721127	0.586314	0.886938	0.0019601
PABPC1P3	-3.09533	0.796615	0.689794	0.919979	0.00197
EPPK1	-3.09499	0.890042	0.82675	0.958181	0.00197
CLSTN3	-3.09482	0.769032	0.651197	0.908189	0.00197
RP11.378A13.1	-3.09462	0.801968	0.697358	0.922271	0.00197064
TMEM134	-3.09385	0.761786	0.64117	0.905091	0.00198
STRC	-3.09319	0.872746	0.800631	0.951357	0.00198
ASCL2	-3.09139	0.868254	0.793868	0.94961	0.00199
SLC25A38	-3.09028	0.701252	0.559915	0.878266	0.00199965
PRMT5.AS1	-3.09015	0.782805	0.670196	0.914335	0.002
CACTIN	-3.09003	0.686306	0.540534	0.87139	0.002
RP4.761J14.8	-3.08658	0.823888	0.728526	0.931733	0.00202
FGFR1OP	-3.08654	0.717128	0.580631	0.885714	0.002025
LAMA2	3.08639	1.17121	1.05938	1.29486	0.00203
AC124944.3	-3.08634	0.829266	0.73631	0.933957	0.00203
ZBTB18	-3.08592	0.820772	0.724007	0.93047	0.00203
ZNF3	-3.08584	0.732686	0.601341	0.892719	0.00202978
MAP3K14.AS1	-3.08569	0.839239	0.750827	0.938063	0.00203
MSH5	-3.08569	0.813224	0.713144	0.927348	0.00203
PLEKHM1P	-3.08418	0.768781	0.650476	0.908602	0.00204
FBXO44	-3.08328	0.761449	0.640329	0.90548	0.00204731
SRMS	-3.08249	0.902834	0.846022	0.963461	0.00205276
SELK	-3.08245	0.682831	0.535749	0.870291	0.00205
BOLA2B	-3.08243	0.803216	0.698746	0.923304	0.00205
SNHG12	-3.08202	0.75022	0.624909	0.900659	0.00206
TBX1	-3.08173	0.921595	0.874959	0.970717	0.00205803
C10orf95	-3.08158	0.814697	0.715135	0.928122	0.00206
RP11.1348G14.8	-3.08138	0.792382	0.683361	0.918795	0.00206
TMEM160	-3.08103	0.75607	0.632864	0.903262	0.00206
ACY1	-3.08087	0.795847	0.688241	0.920278	0.00206395
RLN2	-3.08008	0.882825	0.815516	0.955689	0.00207
RP11.329L6.2	-3.07806	0.810695	0.709287	0.926601	0.00208
RP11.209D14.2	3.07771	1.20426	1.06983	1.35558	0.00209
RPL9	-3.07551	0.719367	0.583161	0.887388	0.00210144
RHOT2	-3.07532	0.705384	0.564708	0.881104	0.0021
HSPA1L	-3.07383	0.768266	0.649398	0.908893	0.00211
ZNF433	-3.07175	0.821959	0.725303	0.931496	0.00213
RP11.1082L8.4	3.07088	1.29611	1.09837	1.52945	0.00213431
RP3.395C13.1	-3.07079	0.83611	0.745843	0.937302	0.00213
BPIFA2	-3.07012	0.869213	0.794811	0.950578	0.00214
CTC.273B12.10	-3.06926	0.840847	0.752736	0.939271	0.00215
PHF1	-3.06877	0.708052	0.567943	0.882725	0.00214942
FABP6	-3.06723	0.926293	0.882065	0.972739	0.00216
PTPRD	3.06646	1.10047	1.03515	1.16992	0.00217
CYHR1	-3.06629	0.689256	0.543342	0.874354	0.00217
ZNF480	-3.06479	0.781782	0.667902	0.915079	0.00217825
TEN1.CDK3	-3.064	0.815489	0.715739	0.929141	0.00218
AC012314.8	-3.06338	0.796208	0.688182	0.921192	0.00219
RP5.1057I20.5	-3.06329	0.83614	0.745678	0.937577	0.00219
NANOGNBP3	-3.06308	0.802963	0.697772	0.924013	0.00219074
MRPS26	-3.06301	0.727981	0.594147	0.891963	0.00219
AC024995.1	-3.06168	0.817332	0.718322	0.929988	0.0022
AC009120.11	-3.06049	0.821377	0.724127	0.931687	0.00221
AP001052.1	-3.06038	0.824921	0.729256	0.933135	0.00221057
AC000123.3	-3.05919	0.752229	0.626801	0.902756	0.00222
TAPT1	-3.05893	0.719982	0.583314	0.88867	0.00222
PASK	-3.05848	0.750768	0.624778	0.902164	0.00222
RP11.285J16.1	-3.05827	0.82361	0.727294	0.932682	0.00222618
NT5DC4	-3.05793	0.835689	0.744869	0.937583	0.00223
RP11.473M20.11	-3.05787	0.820615	0.722947	0.931478	0.00223
RP11.456K23.1	3.05689	1.16318	1.05574	1.28155	0.00224
TTBK1	-3.05515	0.848424	0.763513	0.942778	0.00224944
RP11.498C9.4	-3.05453	0.824268	0.728137	0.933091	0.00225413
MAP3K8	-3.05377	0.809878	0.707361	0.927251	0.00226
C7orf25	-3.05375	0.744092	0.615508	0.899538	0.00226
GHRLOS	-3.05307	0.82843	0.734139	0.93483	0.00227
LA16c.306A4.1	-3.05297	0.826071	0.730708	0.93388	0.00226589
LIMD1	-3.05099	0.757676	0.633962	0.905531	0.00228
ZNF254	-3.04843	0.846682	0.760762	0.942306	0.0023
CTB.191K22.6	-3.0472	0.813057	0.711723	0.92882	0.00231
STX18	-3.04687	0.666217	0.513041	0.865124	0.00231236
MGAT4EP	-3.0467	0.857938	0.777405	0.946813	0.00231
KRT18P4	-3.04629	0.763714	0.64211	0.908348	0.00232
RP11.1275H24.2	-3.04623	0.820905	0.723016	0.932046	0.00232
CTC.204F22.1	-3.04611	0.803231	0.697609	0.924845	0.00231821
RP11.408O19.5	-3.04559	0.829051	0.734827	0.935357	0.00232
TADA3	-3.04437	0.720555	0.58349	0.889817	0.00233
FAM110B	3.0439	1.13735	1.0469	1.23561	0.00234
RP3.509I19.11	-3.04386	0.81424	0.713321	0.929436	0.00233564
AP006621.6	-3.04071	0.84179	0.753342	0.940623	0.00236
CNOT11	-3.04041	0.723425	0.587155	0.89132	0.00236
MEPE	-3.0403	0.841772	0.753304	0.94063	0.00236
ADAP1	-3.03923	0.848983	0.763918	0.94352	0.0023718
MAPKAPK5.AS1	-3.03917	0.712165	0.57215	0.886444	0.00237
TYW5	-3.03886	0.711633	0.571434	0.886229	0.00237
HSBP1L1	-3.03694	0.785868	0.672683	0.918096	0.00239
RP11.381E24.4	-3.03602	0.813527	0.71205	0.929465	0.00239722
FAM163B	-3.03526	0.853032	0.769816	0.945242	0.0024
GPR160	-3.03518	0.888131	0.822633	0.958844	0.0024
PSME2	-3.0336	0.767086	0.646313	0.910426	0.00242
RP11.332H14.2	-3.03183	0.772863	0.654282	0.912935	0.00243075
LINC01169	-3.03114	0.869842	0.794844	0.951916	0.00244
ENTHD2	-3.03034	0.714501	0.574877	0.888036	0.00244
CTC.435M10.12	-3.03008	0.828709	0.733874	0.935799	0.00244
CEP95	-3.03005	0.725331	0.589285	0.892786	0.00244513
RP5.855D21.3	-3.02818	0.795728	0.686334	0.922559	0.00246
RP11.755B10.2	-3.0273	0.775912	0.658375	0.914431	0.00247
COL6A4P2	-3.0272	0.848946	0.763543	0.943902	0.00247
NCAM1	3.0242	1.08999	1.03079	1.15259	0.00249289
GLI2	3.02396	1.12491	1.04228	1.21409	0.00249
MIR6812	-3.02311	0.763863	0.641463	0.909619	0.0025
PISD	-3.02259	0.689996	0.542437	0.877697	0.00251
RP11.186N15.3	-3.0213	0.79504	0.685126	0.922589	0.00251694
LACTB	-3.02057	0.734944	0.601825	0.897508	0.00252301
AP001631.9	-3.0191	0.864064	0.785873	0.950035	0.00254
SETD4	-3.01872	0.734778	0.601528	0.897546	0.00254
NEURL3	-3.01823	0.906419	0.850392	0.966137	0.00254
HIST1H2AH	-3.01564	0.821465	0.722899	0.93347	0.00256434
ACAP1	-3.01396	0.82957	0.734655	0.936747	0.00258
MRPL53	-3.01308	0.737991	0.605648	0.899253	0.00259
POLR2H	-3.01184	0.687212	0.538365	0.877211	0.0026
COX5B	-3.01075	0.728901	0.593291	0.895508	0.00260599
LA16c.390E6.4	-3.01008	0.842604	0.753693	0.942004	0.00261
RP11.355N15.3	-3.00933	0.874266	0.801007	0.954225	0.00262
FASTKD3	-3.00867	0.759311	0.634629	0.908487	0.00262
ZNF184	-3.00788	0.763463	0.640342	0.910258	0.00263073
RP13.20L14.10	-3.00726	0.845237	0.757507	0.943126	0.00264
RP11.727F15.13	-3.00639	0.805747	0.699917	0.927579	0.00264
CTD.2005H7.1	-3.00529	0.80459	0.698222	0.927163	0.00265
RP11.104N10.1	-3.00499	0.812805	0.710029	0.930458	0.00265593
PIN4P1	-3.00488	0.803314	0.69638	0.92667	0.00266
SLC26A5	-3.00459	0.872308	0.797935	0.953613	0.00266
MORF4L2.AS1	-3.00402	0.827972	0.732024	0.936496	0.00266
RP11.674N23.4	-3.00287	0.846607	0.759417	0.943808	0.00267448
HIST2H2AC	-3.00267	0.808907	0.704337	0.929003	0.00268
HAUS7	-3.00222	0.755431	0.629037	0.907223	0.00268
CYP4F8	-3.00196	0.951135	0.920527	0.982761	0.00268
SERPINB7	3.00145	1.06738	1.02288	1.11381	0.00268694
MBOAT7	-3.00073	0.787267	0.673399	0.920388	0.00269
TATDN2	-2.99947	0.704737	0.56069	0.885792	0.0027
AKR1B15	2.9991	1.08261	1.02788	1.14025	0.00271
YTHDC1	-2.99767	0.707426	0.564155	0.887082	0.0027205
MIR499A	-2.99754	0.816412	0.715008	0.932198	0.00272
CITF22.1A6.3	-2.99725	0.758352	0.632871	0.908711	0.00272
RP11.383C6.2	-2.99705	0.791993	0.679969	0.922473	0.00273
PCSK5	2.99494	1.13646	1.0452	1.23569	0.00274501
RP11.583F2.6	-2.99406	0.835894	0.743345	0.939967	0.00275
RP11.645C24.5	-2.99314	0.851014	0.765699	0.945835	0.00276
TTC13	-2.99205	0.706417	0.562585	0.887023	0.00277
ALKBH2	-2.98997	0.728184	0.591479	0.896487	0.00279001
RP11.44M6.7	-2.98796	0.744718	0.613797	0.903565	0.00281
ID2	-2.98627	0.852721	0.768058	0.946717	0.00282
HCN3	-2.98569	0.813751	0.710778	0.931643	0.00283
RP11.16E18.3	-2.98406	0.732036	0.596425	0.898481	0.00284447
CTD.3184A7.4	-2.98306	0.770319	0.648948	0.91439	0.0028538
ACOT13	-2.98298	0.751429	0.622788	0.906642	0.00285
NT5C3A	-2.98191	0.723997	0.585523	0.89522	0.00286
SMIM14	-2.98159	0.780958	0.663813	0.918776	0.00287
TSNAXIP1	-2.98114	0.82424	0.725876	0.935933	0.00287181
WDR1	-2.98112	0.71933	0.579248	0.893289	0.00287
RP11.44M6.3	-2.97975	0.819978	0.719622	0.934329	0.00288
RP11.495P10.5	-2.97951	0.85902	0.777302	0.949329	0.00289
RP11.416A17.6	-2.97904	0.815861	0.71362	0.932751	0.00289156
BCL6	-2.97869	0.792982	0.680737	0.923736	0.00289
ACTBP13	-2.97868	0.810847	0.706352	0.930801	0.00289
C10orf35	-2.97488	0.836067	0.743037	0.940744	0.00293
WASH6P	-2.97477	0.862649	0.782633	0.950847	0.00293208
RHBG	-2.97233	0.929005	0.884971	0.97523	0.00296
ATP5I	-2.97184	0.734745	0.599586	0.90037	0.00296
AC090952.5	-2.97139	0.759294	0.63318	0.910528	0.00296
RP11.380O24.1	-2.97097	0.853427	0.7687	0.947494	0.0029686
A1CF	-2.97063	0.869387	0.792698	0.953497	0.00297
RP11.277B15.3	-2.96973	0.835256	0.74169	0.940626	0.00298
CSPG4	2.96956	1.15264	1.04948	1.26594	0.00298
SNORD124	-2.96846	0.799765	0.690068	0.926899	0.00299292
AGAP3	-2.9678	0.731068	0.594448	0.899086	0.003
CRBN	-2.96645	0.720472	0.580154	0.894728	0.00301
CBWD7	-2.96642	0.810104	0.704876	0.931043	0.00301
CYP2D6	-2.96599	0.844171	0.754771	0.944161	0.00301714
RP11.157P1.4	-2.9659	0.833145	0.738465	0.939964	0.00302
PPP2R3B	-2.96449	0.791204	0.677708	0.923708	0.00303
RHBDL1	-2.96433	0.855404	0.771479	0.948459	0.00303
PIGA	-2.96217	0.776373	0.65665	0.917924	0.00305479
MTHFSD	-2.96216	0.729097	0.591554	0.898619	0.00305
TMEM50B	-2.96134	0.75793	0.630902	0.910535	0.00306
CAPS	-2.96094	0.895178	0.83191	0.963258	0.00307
SRCIN1	-2.96085	0.902639	0.843463	0.965966	0.00306796
KLHL4	2.95975	1.10801	1.03525	1.18588	0.00308
CAPN15	-2.95974	0.741706	0.608553	0.903994	0.00308
MST1R	-2.95809	0.907709	0.851301	0.967855	0.0031
SLC25A35	-2.95742	0.816089	0.713254	0.933752	0.00310222
RP11.94M14.2	2.95628	1.13283	1.04293	1.23047	0.00311
RP11.214K3.19	-2.95583	0.819427	0.71806	0.935105	0.00312
THOC1	-2.95565	0.736785	0.601687	0.902215	0.00312
SLC6A12	-2.95469	0.879534	0.807743	0.957706	0.00312984
RP1.309F20.3	-2.95451	0.849261	0.762024	0.946485	0.0031317
NTNG1	2.95219	1.09075	1.02962	1.1555	0.00316
MPST	-2.95144	0.767678	0.644065	0.915015	0.00316
RP11.248B24.1	-2.9499	0.875406	0.801332	0.956327	0.00318
DGAT1	-2.94877	0.751403	0.621397	0.908608	0.00319043
CEP135	-2.94741	0.772125	0.650133	0.917008	0.0032
ANKRD49	-2.94705	0.723904	0.583929	0.897432	0.00321
RP11.661A12.9	-2.94701	0.874379	0.799698	0.956034	0.00321
IFT80	-2.947	0.754187	0.625165	0.909838	0.00320872
YJEFN3	-2.94647	0.852833	0.767142	0.948097	0.00321
TRIM11	-2.94547	0.720019	0.578653	0.895921	0.00322
KANSL3	-2.94508	0.707799	0.562373	0.890831	0.00323
HOXB5	-2.94424	0.905223	0.847166	0.96726	0.00323747
SNORD7	-2.94408	0.819839	0.718282	0.935755	0.00324
AC005387.2	-2.94359	0.812421	0.707472	0.932937	0.00324
RP11.211G3.2	-2.9433	0.828144	0.730419	0.938944	0.00325
ZNF540	-2.94319	0.827998	0.730201	0.938893	0.0032485
GBX2	2.94298	1.13606	1.04353	1.2368	0.00325
FA2H	-2.94228	0.908232	0.851825	0.968375	0.00326
MESDC1	-2.942	0.72852	0.58993	0.89967	0.00326
PLEKHJ1	-2.94118	0.72104	0.579836	0.89663	0.00326964
VPS16	-2.94089	0.714104	0.570558	0.893763	0.00327
ZBTB17	-2.94054	0.704284	0.557528	0.889669	0.00328
PAXIP1.AS1	-2.94042	0.820796	0.719561	0.936273	0.00328
PYCR2	-2.93943	0.720914	0.579592	0.896694	0.00328812
GEN1	-2.93917	0.766554	0.642023	0.915239	0.00329
GHR	2.93896	1.12579	1.04026	1.21836	0.00329
AFF1	-2.93743	0.772434	0.650187	0.917665	0.00331
GS1.358P8.4	-2.9373	0.811066	0.705297	0.932696	0.00331082
METTL18	-2.93713	0.754216	0.62481	0.910423	0.00331
MMP25.AS1	-2.93658	0.807834	0.700594	0.93149	0.00332
ADAMTS12	2.9365	1.11767	1.03769	1.20382	0.00332
DDA1	-2.93507	0.686338	0.533805	0.882458	0.00333477
KRT18P37	-2.93439	0.807782	0.700444	0.931569	0.00334
ADAM20P1	-2.93412	0.84633	0.757072	0.946112	0.00334
PID1	2.93411	1.13288	1.04229	1.23134	0.00335
FAM109A	-2.9338	0.750508	0.619563	0.90913	0.00334835
RP11.188D8.1	-2.93373	0.83096	0.734266	0.940388	0.00335
RP11.533E19.7	-2.93254	0.81008	0.703707	0.932531	0.00336
RP11.147L13.13	-2.93244	0.791953	0.677631	0.925563	0.00336
HSPBAP1	-2.93237	0.75819	0.63012	0.91229	0.00336387
ZNF865	-2.93215	0.725958	0.586056	0.899257	0.00336622
RP11.264B17.3	-2.93198	0.798845	0.687481	0.928248	0.00337
PAFAH1B3	-2.93109	0.796976	0.684767	0.927571	0.00338
RP11.111I12.1	-2.92846	0.796904	0.684572	0.927669	0.00341
BTC	-2.92813	0.889987	0.823197	0.962197	0.00341003
CTA.941F9.10	-2.92783	0.799805	0.688715	0.928814	0.00341
RP11.420K14.3	-2.92774	0.849208	0.761189	0.947404	0.00341
RP11.379F4.6	-2.92722	0.804541	0.695515	0.930657	0.00342
CTD.2349P21.12	-2.92693	0.812843	0.707529	0.933832	0.00342324
CHRM3.AS2	-2.92692	0.879793	0.807488	0.958573	0.00342
RP11.539G18.3	-2.92532	0.817931	0.714886	0.935829	0.00344
RP11.834C11.5	-2.92499	0.846067	0.756415	0.946344	0.00344
RP11.54O7.18	-2.92497	0.881696	0.81036	0.959311	0.00344488
RP11.277P12.9	-2.92399	0.896895	0.833805	0.96476	0.00346
CTC.344H19.4	-2.9231	0.837727	0.743947	0.943328	0.00347
C19orf24	-2.92212	0.737045	0.600645	0.90442	0.00348
FADS1	2.92203	1.15074	1.04731	1.26439	0.0034776
ADNP.AS1	-2.92152	0.772562	0.649757	0.918577	0.00348
CTA.223H9.9	-2.92044	0.84564	0.755646	0.946352	0.0035
RASL10A	-2.92031	0.873963	0.79841	0.956665	0.0035
LRRC61	-2.91811	0.808396	0.700776	0.932543	0.00352158
CTD.2576D5.4	-2.91771	0.851929	0.764984	0.948757	0.00353
CTD.3214H19.6	-2.91703	0.871534	0.794622	0.955889	0.00353
CTB.75G16.3	-2.91545	0.871476	0.794495	0.955916	0.00355
AP000580.1	-2.91471	0.795169	0.681591	0.927672	0.00356025
BCL7A	-2.91451	0.774598	0.652351	0.919752	0.00356
RP11.139I14.2	-2.91417	0.849052	0.760568	0.94783	0.00357
CTD.2033C11.1	-2.91368	0.807512	0.699343	0.932412	0.00357
RP11.638I8.1	-2.91338	0.802502	0.69209	0.930528	0.00357536
ARL14	-2.91318	0.922954	0.874488	0.974107	0.00358
MBD6	-2.91313	0.742074	0.607133	0.907007	0.00358
ABHD17B	-2.90785	0.769387	0.644769	0.918092	0.00364
TRMT2A	-2.9072	0.723079	0.581102	0.899745	0.00364685
DHX16	-2.90615	0.710087	0.563681	0.89452	0.00366
DHX34	-2.90561	0.737136	0.600071	0.905509	0.00367
C3orf35	-2.90506	0.815299	0.710371	0.935726	0.00367
PTCD3	-2.90462	0.721304	0.578603	0.8992	0.00367695
GPC2	-2.90449	0.890619	0.823652	0.963031	0.00368
BCHE	2.90437	1.09009	1.02845	1.15543	0.00368
RUNX2	2.90364	1.17243	1.05306	1.30533	0.00369
RP5.882O7.4	-2.9035	0.83174	0.734475	0.941887	0.0036902
TRIM59	-2.90345	0.791073	0.675317	0.92667	0.00369076
ACRBP	-2.90254	0.853287	0.766596	0.949782	0.0037
RP11.61L19.3	-2.90253	0.827743	0.728541	0.940454	0.0037
NPIPB3	-2.90158	0.843599	0.752043	0.946302	0.00371
RP11.554E23.4	-2.90156	0.798002	0.685186	0.929392	0.00371304
RP11.98D18.17	-2.90147	0.852626	0.76557	0.94958	0.00371
RP11.495P10.8	-2.90112	0.880503	0.807963	0.959555	0.00372
FANCF	-2.90082	0.827611	0.728291	0.940476	0.00372
AC074212.6	-2.89836	0.812463	0.706008	0.934969	0.00375117
RP11.495P10.1	-2.89797	0.834746	0.738754	0.943211	0.00376
TGIF2	-2.89751	0.79908	0.686593	0.929996	0.00376
PABPN1	-2.89747	0.702161	0.55279	0.891893	0.00376
RP11.319F12.2	-2.89741	0.921794	0.872389	0.973996	0.00376254
KIF9.AS1	-2.8971	0.782071	0.662254	0.923566	0.00377
RP11.298I3.3	-2.89669	0.82483	0.72406	0.939624	0.00377
RP11.66N24.3	-2.89644	0.833695	0.737148	0.942888	0.00377
RNU2.11P	-2.89553	0.846407	0.756063	0.947546	0.00378519
ZNF605	-2.89525	0.782728	0.663116	0.923915	0.00379
RPL39P36	-2.894	0.788849	0.671789	0.926307	0.0038
MXD3	-2.89377	0.789254	0.672359	0.926472	0.00381
SRSF5	-2.89298	0.736221	0.598285	0.90596	0.00381604
XXyac.YM21GA2.7	-2.89206	0.915459	0.862267	0.971933	0.00383
CORT	-2.89176	0.820171	0.717052	0.938119	0.00383
COMMD5	-2.89048	0.684999	0.529999	0.885328	0.00385
KCNJ10	-2.88961	0.877407	0.802926	0.958797	0.00385718
TRAV10	-2.88874	0.812362	0.70553	0.935369	0.00387
ZNF616	-2.8873	0.76505	0.637875	0.91758	0.00389
RNU6.1095P	-2.88718	0.817521	0.713016	0.937344	0.00389
MFAP5	2.88671	1.07133	1.02237	1.12264	0.00389298
ETS1	-2.88533	0.810462	0.702645	0.934823	0.00391
UBXN11	-2.88499	0.77347	0.649615	0.92094	0.00391
DDX17	-2.88499	0.735066	0.596367	0.906024	0.00391
ATPIF1	-2.88362	0.714269	0.568242	0.897822	0.00393129
LRP1	2.8836	1.20713	1.06215	1.37189	0.00393
FANCL	-2.8825	0.763493	0.635504	0.917259	0.00395
RP11.611E13.2	-2.88181	0.79567	0.681114	0.929493	0.00395
CCDC17	-2.88047	0.818408	0.714088	0.937968	0.00397085
AHNAK	2.88003	1.20845	1.06235	1.37464	0.00398
ZNF846	-2.87833	0.797292	0.683322	0.930272	0.004
HES4	-2.87828	0.867838	0.787987	0.955782	0.004
RRN3P2	-2.87766	0.840754	0.747071	0.946186	0.00400637
UQCRB	-2.87665	0.708194	0.559829	0.895878	0.00401922
ZNF20	-2.87656	0.772607	0.648065	0.921083	0.00402
RP11.385F5.4	-2.87653	0.803399	0.692078	0.932626	0.00402
NAT9	-2.87632	0.707343	0.558684	0.895559	0.00402
CTD.2369P2.10	-2.87606	0.829349	0.73006	0.942141	0.00402671
RP11.92C4.3	-2.87443	0.857211	0.771725	0.952166	0.00405
TAMM41	-2.87391	0.752061	0.619241	0.91337	0.00405
TMEM102	-2.8739	0.770217	0.644592	0.920326	0.00405
GLIS1	2.87355	1.12145	1.03711	1.21264	0.00405886
RP4.622L5.7	-2.87351	0.823545	0.721405	0.940146	0.00406
ZNF107	-2.87327	0.825247	0.723907	0.940774	0.00406
GPR35	-2.87309	0.868713	0.789186	0.956255	0.00406
ARF4P2	-2.87201	0.793538	0.677687	0.929194	0.00407866
ARRDC1.AS1	-2.87134	0.732712	0.592567	0.906002	0.00409
EGFR.AS1	2.87123	1.1292	1.03932	1.22685	0.00409
MAFG.AS1	2.87091	1.194	1.05787	1.34764	0.00409
RNF215	-2.87089	0.743723	0.607607	0.910331	0.00409323
RP11.543P15.1	-2.87073	0.823133	0.720706	0.940117	0.0041
INPP4B	-2.87018	0.864377	0.782492	0.954832	0.0041
RP11.521B24.5	-2.87003	0.834237	0.737119	0.944151	0.0041
PRR13	-2.86975	0.71132	0.563676	0.897637	0.00410792
POC5	-2.86928	0.723708	0.580275	0.902596	0.00411
RP11.756A22.7	-2.86923	0.819481	0.715283	0.938859	0.00411
SAFB	-2.86895	0.657827	0.494143	0.875733	0.00412
HNRNPA1P9	-2.86894	0.659283	0.495984	0.876346	0.00411844
BZRAP1.AS1	-2.86806	0.850223	0.760988	0.949923	0.00413
SLC2A8	-2.86794	0.805306	0.694536	0.933744	0.00413
RNASET2	-2.86716	0.814033	0.707225	0.936971	0.00414
RP11.571L19.8	-2.86591	0.816039	0.710118	0.937758	0.00415816
RP11.430K21.2	-2.8658	0.863737	0.781397	0.954753	0.00416
DNMBP	-2.86565	0.818374	0.713534	0.938617	0.00416
ICA1L	-2.86424	0.811259	0.70307	0.936097	0.00418
ATP8B2	2.86314	1.16334	1.04888	1.29029	0.00419472
RSBN1L	-2.86281	0.738408	0.599969	0.908792	0.0042
CGB	2.86249	1.11077	1.03368	1.19362	0.0042
ZBED6CL	-2.86164	0.832295	0.733963	0.9438	0.00421
BEST2	2.86132	1.11354	1.03446	1.19866	0.00421886
SNX15	-2.8607	0.804922	0.693717	0.933953	0.00423
RP11.321F8.4	-2.85969	0.817493	0.712037	0.938567	0.00424
RP11.529H20.3	-2.85955	0.798793	0.684798	0.931766	0.00424
GKAP1	-2.85901	0.8178	0.712464	0.938709	0.00424962
VAMP8	-2.85856	0.785612	0.665821	0.926954	0.00425572
PRKG1	2.85736	1.1407	1.04221	1.24849	0.00427
GMNN	-2.85586	0.80263	0.690216	0.933353	0.00429
KISS1	-2.85537	0.915056	0.860964	0.972547	0.0043
GAPDHP62	-2.85518	0.858078	0.772496	0.953143	0.00430122
UBD	-2.85423	0.929119	0.883378	0.977229	0.00431
NDUFA2	-2.85383	0.719338	0.57369	0.901963	0.00432
ACSF2	-2.85332	0.854678	0.767286	0.952024	0.00433
RP11.282K24.3	-2.85297	0.824922	0.722753	0.941535	0.0043313
COX18	-2.85241	0.72836	0.585815	0.90559	0.00434
HSD3B1	-2.85233	0.931828	0.887698	0.978152	0.00434
HAUS3	-2.85212	0.719514	0.573849	0.902155	0.00434
UQCC1	-2.85177	0.727548	0.584685	0.905318	0.00434763
CHTF18	-2.85133	0.776962	0.653224	0.924139	0.00435
PAXBP1	-2.85133	0.782127	0.660568	0.926056	0.00435
LINC00240	-2.85032	0.850985	0.761612	0.950845	0.00437
RC3H1	-2.84988	0.742096	0.604464	0.911065	0.00437364
PHKA2	-2.84963	0.761779	0.631758	0.918558	0.00438
RP11.486A14.1	-2.84934	0.884751	0.813282	0.962501	0.00438
NAV2.AS2	2.84812	1.19604	1.05741	1.35284	0.0044
RP11.705C15.2	-2.84768	0.780832	0.658581	0.925778	0.0044039
CLEC12A	-2.847	0.908075	0.849751	0.970403	0.00441
AC007966.1	-2.8468	0.887756	0.81789	0.96359	0.00442
SLC25A14	-2.84646	0.730941	0.589057	0.907001	0.00442
ITIH2	-2.84621	0.884456	0.812749	0.96249	0.00442427
VPS28	-2.84551	0.716198	0.569091	0.901333	0.00443
RP11.473C18.3	-2.84546	0.817061	0.710911	0.939061	0.00443
RP11.407N8.6	-2.84432	0.832675	0.733967	0.944657	0.00445
NUDT10	2.8422	1.1051	1.03151	1.18395	0.00448035
ORAOV1	-2.84154	0.782059	0.660087	0.926569	0.00449
NDUFAF6	-2.84043	0.729062	0.586231	0.906693	0.00451
RP11.379B18.1	-2.83994	0.780664	0.658035	0.926145	0.00451
HOXB4	-2.8383	0.862828	0.779251	0.955369	0.00453549
MIR181A2HG	-2.83824	0.875853	0.799239	0.959811	0.00454
POP4	-2.83626	0.740842	0.602145	0.911486	0.00456
CYTL1	2.83578	1.1357	1.04008	1.24011	0.00457
AP000569.9	-2.83549	0.823957	0.720735	0.941962	0.00457548
RP11.514O12.4	-2.83515	0.839862	0.74441	0.947553	0.00458
CTD.2123J17.2	-2.83385	0.760528	0.629349	0.91905	0.0046
PPM1N	-2.83283	0.877308	0.801347	0.96047	0.00461
ZNF138	-2.83268	0.776376	0.651646	0.92498	0.00461598
RNF113A	-2.8321	0.765036	0.635599	0.920831	0.00462429
TMCO6	-2.83207	0.742372	0.604066	0.912345	0.00462
RP11.195C7.1	-2.82992	0.844953	0.751895	0.949527	0.00466
TMEM60	-2.82981	0.709617	0.559553	0.899926	0.00466
RP4.555D20.2	-2.82959	0.922626	0.87257	0.975554	0.00466072
EVC	2.82947	1.13728	1.04032	1.24327	0.00466
HSPE1	-2.82943	0.726716	0.582548	0.906564	0.00466
RNU6.1223P	-2.82903	0.818826	0.712936	0.940444	0.00467
PCDH10	2.82901	1.08794	1.02623	1.15336	0.00466925
KIF28P	-2.82848	0.90973	0.852004	0.971368	0.00468
RP5.851M4.1	-2.82811	0.863449	0.779914	0.955931	0.00468
REV1	-2.82788	0.769249	0.641359	0.92264	0.00469
AP000223.42	-2.82736	0.837108	0.740035	0.946914	0.0046934
ITGB6	-2.82706	0.905851	0.845834	0.970128	0.0047
RP11.579D7.4	-2.8266	0.870478	0.790653	0.958362	0.0047
SRRT	-2.82617	0.676302	0.515634	0.887032	0.00471
RPL9P29	-2.82578	0.837275	0.740234	0.947037	0.0047166
S1PR4	-2.82541	0.86554	0.783039	0.956732	0.00472
ERICH6B	-2.82359	0.840325	0.744738	0.948181	0.00475
MED7	-2.82323	0.712759	0.563444	0.901642	0.00475
TMA7	-2.82196	0.736894	0.596091	0.910957	0.00477318
RP11.213G2.3	-2.82054	0.796985	0.680721	0.933107	0.00479
NR2F1.AS1	2.8202	1.15892	1.04602	1.28402	0.0048
RP11.152N13.16	-2.81921	0.801601	0.687367	0.934821	0.00481
C1orf131	-2.81891	0.737108	0.596248	0.911246	0.00481863
ZNF335	-2.81805	0.714908	0.566083	0.902859	0.00483
AC011816.1	-2.81743	0.763771	0.633207	0.921257	0.00484
C1orf228	-2.81699	0.840874	0.745352	0.948638	0.00485
ST8SIA6	2.81576	1.14312	1.04149	1.25467	0.00486623
TBX2.AS1	-2.81473	0.920781	0.869356	0.975248	0.00488
AC012360.6	-2.81408	0.8643	0.780822	0.956702	0.00489
RP11.53M11.3	2.81342	1.17121	1.04911	1.30752	0.0049
C15orf59	2.81313	1.10671	1.03123	1.18771	0.0049062
TUBA8	-2.81311	0.831499	0.731185	0.945575	0.00491
C8orf76	-2.8128	0.712226	0.56224	0.902223	0.00491
AC009133.12	-2.81241	0.772047	0.644678	0.92458	0.00492
BX842568.4	-2.81148	0.882903	0.809483	0.962983	0.00493147
ZNF593	-2.81041	0.757484	0.624092	0.919386	0.00495
TMEM256.PLSCR3	-2.80699	0.777726	0.652525	0.92695	0.005
CTD.2047H16.3	-2.80668	0.826624	0.723706	0.944177	0.00501
ZNF442	-2.80647	0.829554	0.728061	0.945195	0.00500878
FAM43A	2.80615	1.17983	1.05113	1.32429	0.0050137
CRLS1	-2.80592	0.717918	0.569563	0.904915	0.00502
COL14A1	2.80442	1.12685	1.03662	1.22495	0.00504
SIRPG.AS1	-2.80302	0.815671	0.707365	0.94056	0.00506
RHOQ	-2.80299	0.764814	0.634064	0.922525	0.00506316
ZNF529.AS1	-2.80291	0.800598	0.685292	0.935304	0.00506
FBN2	2.80168	1.08061	1.02357	1.14084	0.00508
ZSCAN2	-2.80164	0.791144	0.671548	0.932038	0.00508
RP5.1092A3.5	-2.80087	0.819987	0.713661	0.942155	0.00509656
RP11.74J13.9	-2.80067	0.816703	0.708802	0.94103	0.0051
RABL2B	-2.80015	0.746848	0.608837	0.916143	0.00511
ADRA1D	2.79984	1.1304	1.03745	1.23167	0.00511
QRICH2	-2.79945	0.838766	0.741618	0.948641	0.00511901
CTBP1	-2.79943	0.697224	0.541642	0.897495	0.00512
RP4.616B8.6	-2.79942	0.829425	0.727629	0.945462	0.00512
ZNF708	-2.79922	0.836737	0.738562	0.947962	0.00512
RP11.352G18.2	-2.7985	0.830144	0.728671	0.945748	0.00513409
SDHAP1	-2.79822	0.742892	0.603279	0.914816	0.00514
RP11.167N5.5	-2.79821	0.84497	0.750928	0.950789	0.00514
CTA.363E6.1	-2.79779	0.768532	0.639092	0.924188	0.00515
CTD.2371O3.3	-2.79776	0.824611	0.720407	0.943888	0.00514581
TNFAIP8L3	2.79774	1.12506	1.03591	1.22187	0.00515
RP11.182N22.9	-2.79735	0.835319	0.736373	0.94756	0.00515
RP11.17P16.1	-2.79687	0.815166	0.706399	0.940681	0.00516
RP13.514E23.1	-2.79617	0.886557	0.814802	0.964632	0.00517122
RP11.4K3__A.3	-2.79617	0.816873	0.708891	0.941303	0.00517
RP4.549F15.1	2.79607	1.33124	1.08932	1.62689	0.00517
CHTOP	-2.7954	0.702447	0.548363	0.899827	0.00518
RP11.31H5.3	-2.79491	0.781101	0.65685	0.928854	0.00519144
RP11.73M7.1	-2.79434	0.893482	0.825614	0.966929	0.0052
AC139887.4	-2.79363	0.833383	0.733349	0.947063	0.00521
RP11.651P23.5	-2.79329	0.846115	0.752504	0.951371	0.00522
RP11.395B7.2	-2.79224	0.864232	0.780098	0.95744	0.00523449
RBMS3	2.79117	1.1426	1.0405	1.25472	0.00525
ADAMTS16	2.79067	1.09396	1.02709	1.16519	0.00526
RP11.347I19.7	-2.79062	0.847286	0.754193	0.951869	0.00526
SH3GL1P1	-2.78945	0.8327	0.732185	0.947013	0.00527981
BBC3	-2.78933	0.797112	0.679705	0.934799	0.00528
SGK2	-2.78922	0.92805	0.88061	0.978045	0.00528
ZNF681	-2.78905	0.881069	0.806058	0.96306	0.00529
RP11.517C16.2	-2.78817	0.881078	0.80605	0.96309	0.00530061
MFSD10	-2.78816	0.757308	0.622882	0.920745	0.0053009
RBMS3.AS3	2.78799	1.13839	1.03925	1.24699	0.0053
JARID2.AS1	-2.78786	0.824755	0.720275	0.94439	0.00531
RP11.583F2.2	-2.78532	0.849349	0.757156	0.952767	0.00535
LINC00926	-2.78519	0.845567	0.751417	0.951513	0.00534971
ZNF726	-2.78517	0.885555	0.812963	0.96463	0.00535
COL6A1	2.78445	1.12656	1.03592	1.22513	0.00536
AP3M2	-2.78317	0.774031	0.646278	0.927036	0.00538
RP11.686D22.8	-2.78273	0.869753	0.788334	0.95958	0.00539036
COMMD7	-2.78246	0.74054	0.59932	0.915037	0.00539
ZNF284	-2.78183	0.778368	0.652406	0.928649	0.00541
PTGIS	2.78173	1.07748	1.02229	1.13564	0.00541
AC024937.6	-2.78099	0.85886	0.771531	0.956075	0.0054193
CDK3	-2.77953	0.833582	0.733172	0.947744	0.00544
TUBE1	-2.77942	0.760321	0.626729	0.922389	0.00545
IGSF9	-2.77916	0.88782	0.81636	0.965535	0.00545
E4F1	-2.77866	0.730532	0.585404	0.911639	0.00545836
RP11.1109F11.5	-2.77846	0.862204	0.776584	0.957264	0.00546
CTB.92J24.2	-2.77651	0.878315	0.801443	0.962561	0.00549
PARP10	-2.77642	0.805974	0.692134	0.938538	0.0055
RP11.141B14.1	-2.77639	0.828148	0.724932	0.94606	0.0054966
RP3.510H16.3	-2.77624	0.827525	0.723996	0.945858	0.0055
POGLUT1	-2.77612	0.752716	0.615931	0.919879	0.0055
AP001347.6	-2.7754	0.867127	0.784074	0.958977	0.00551
GPRIN2	-2.77514	0.914326	0.858279	0.974033	0.00551786
RP11.460N20.7	-2.77501	0.865008	0.780797	0.958302	0.00552
UNC5C	2.7749	1.14365	1.04021	1.25738	0.00552
MST1	-2.77463	0.844675	0.749728	0.951645	0.00553
HOXB6	-2.77441	0.889377	0.818688	0.966171	0.00553027
KLK6	2.77369	1.05057	1.01458	1.08784	0.00554
ENOSF1	-2.77341	0.782119	0.65743	0.930458	0.00555
AC090154.1	-2.77244	0.852118	0.760968	0.954185	0.00556
KCNB1	2.7717	1.09291	1.02636	1.16377	0.00557643
CTC.429L19.3	-2.77075	0.842824	0.746801	0.951194	0.00559
PTGES2.AS1	-2.77059	0.859879	0.772782	0.956792	0.0056
SCARNA8	-2.77031	0.800117	0.683338	0.936852	0.0056
SMIM24	-2.77019	0.889876	0.819368	0.966451	0.00560234
RP4.714D9.5	-2.76996	0.81994	0.712485	0.9436	0.00561
TNFAIP6	2.76975	1.10553	1.02977	1.18687	0.00561
CREBRF	-2.76958	0.774005	0.645669	0.927848	0.00561
RP4.555D20.1	-2.76841	0.902336	0.839016	0.970435	0.00563311
MRS2	-2.76795	0.760139	0.625971	0.923064	0.00564101
CACNA1F	-2.76771	0.871366	0.790412	0.960612	0.00565
RP11.314N13.9	-2.76697	0.858409	0.770419	0.956448	0.00566
TRAF4	-2.76693	0.807169	0.693526	0.939435	0.00566
RP13.465B17.4	-2.76688	0.814707	0.704625	0.941987	0.00565953
PRR3	-2.76656	0.746891	0.607388	0.918434	0.00567
TTC23L	-2.76653	0.884776	0.811274	0.964938	0.00567
RP11.343L5.2	-2.76609	0.80961	0.697081	0.940305	0.00567
KLHL23	-2.76506	0.846067	0.751531	0.952495	0.00569122
USP49	-2.76468	0.786973	0.664053	0.932646	0.0057
RAB40A	-2.76436	0.840744	0.743446	0.950776	0.0057
AC093668.2	-2.76334	0.851032	0.759029	0.954187	0.00572
ZBBX	2.76291	1.12255	1.03417	1.21849	0.00572881
RP11.488L18.6	-2.7626	0.855555	0.765915	0.955687	0.00573
RP11.17E2.2	-2.76192	0.852223	0.760802	0.954631	0.00575
KLK8	2.76172	1.05422	1.01545	1.09447	0.00575
SLC38A1	-2.76123	0.819286	0.711198	0.943801	0.00575837
SHD	-2.76102	0.898828	0.833284	0.969527	0.00576
PRDM15	-2.76001	0.747821	0.608384	0.919216	0.00578
ZNF587	-2.75984	0.79323	0.672907	0.935068	0.00578
PIGL	-2.759	0.754507	0.61767	0.921658	0.00579786
CTD.2369P2.4	-2.75847	0.774565	0.645998	0.928721	0.00581
ACSM1	-2.75771	0.886307	0.81345	0.965689	0.00582
CLDN6	2.75742	1.08396	1.02359	1.14789	0.00583
SWSAP1	-2.75686	0.759922	0.625177	0.923709	0.00583586
PGPEP1	-2.75653	0.82537	0.720085	0.946049	0.00584
C12orf65	-2.75647	0.716008	0.564623	0.907982	0.00584
RP11.101O6.2	-2.75634	0.814105	0.703344	0.942309	0.00585
PRRG2	-2.75626	0.861975	0.775578	0.957997	0.0058467
SUPT7L	-2.756	0.699624	0.542674	0.901968	0.00585
RP11.15E18.1	-2.75583	0.848905	0.755551	0.953795	0.00585
KIAA0895L	-2.75582	0.813671	0.702682	0.94219	0.00585
MRPS18AP1	-2.75541	0.857345	0.768436	0.95654	0.00586184
RP11.324I22.4	-2.75533	0.815756	0.705749	0.942911	0.00586
CTA.204B4.2	-2.75475	0.788002	0.665132	0.933569	0.00587
RP11.45L9.1	-2.75452	0.811873	0.699979	0.941654	0.00588
RP11.161H23.8	-2.75355	0.854969	0.764738	0.955846	0.00589534
ZNF181	-2.75242	0.775023	0.646394	0.929249	0.00592
SRSF2	-2.75159	0.694228	0.535308	0.900327	0.00593
NEIL1	-2.75159	0.850617	0.758025	0.954519	0.00593
FLAD1	-2.75136	0.750656	0.611941	0.920815	0.00593491
VN1R81P	-2.75127	0.87227	0.791355	0.961458	0.00593653
CTD.2383M3.1	-2.75099	0.859833	0.772123	0.957506	0.00594
HOMER3	-2.75009	0.804567	0.689061	0.939436	0.00596
MLLT1	-2.74969	0.709866	0.556026	0.906268	0.00597
RP11.510N19.5	-2.74925	0.924954	0.874917	0.977853	0.00597324
THEM6	-2.74922	0.86073	0.77345	0.957859	0.00597
OTOF	-2.74918	0.902623	0.839046	0.971018	0.00597
KLF15	-2.7491	0.905119	0.843022	0.97179	0.00598
SPRR2A	2.74888	1.05107	1.0144	1.08907	0.00597995
P3H4	2.74842	1.23206	1.0617	1.42977	0.00599
RP11.598F7.4	-2.74834	0.93325	0.888387	0.980378	0.00599
ZNF260	-2.74789	0.770644	0.639958	0.928018	0.006
KCTD16	-2.7441	0.897617	0.830973	0.969607	0.00606773
BECN1P1	-2.74381	0.839606	0.741038	0.951284	0.00607
RNF217.AS1	2.74268	1.13531	1.03688	1.24308	0.00609
RP11.382J12.1	-2.74203	0.8282	0.723802	0.947657	0.00611
RP11.697M17.2	-2.74194	0.807221	0.692644	0.940752	0.00610777
IL17RB	-2.7419	0.850035	0.756827	0.954721	0.00611
RP1.150O5.3	-2.74068	0.875499	0.796086	0.962833	0.00613
RP11.27N21.3	-2.74011	0.875626	0.796269	0.962891	0.00614
SH2B2	-2.74002	0.80317	0.686618	0.939506	0.00614349
RP13.93L13.1	-2.73927	0.766423	0.633585	0.927112	0.00616
RPS2P41	-2.73921	0.801465	0.684088	0.938982	0.00616
SLC25A10	-2.73907	0.816755	0.706624	0.94405	0.00616
C14orf105	-2.73893	0.931146	0.884804	0.979915	0.00616398
PDCD6	-2.73878	0.742155	0.599537	0.918698	0.00617
RP1.118J21.25	-2.73844	0.878682	0.800996	0.963901	0.00617
RP4.651E10.4	-2.73726	0.880112	0.803203	0.964385	0.0062
LHFP	2.73711	1.17779	1.04756	1.32421	0.00619809
RP11.523H24.3	-2.73589	0.821981	0.714282	0.945919	0.00622
FAM180A	2.73482	1.10249	1.02803	1.18234	0.00624
NFKBIE	-2.73464	0.781154	0.654423	0.932426	0.00624
ZSWIM1	-2.73396	0.735144	0.589624	0.916578	0.00625771
SPOPL	-2.73386	0.773131	0.642894	0.929751	0.00626
ID2.AS1	-2.73377	0.86168	0.774448	0.958737	0.00626
HNRNPDL	-2.73374	0.731995	0.585284	0.915482	0.00626
VHL	-2.73352	0.804938	0.688958	0.940441	0.00626607
CRYAB	2.7326	1.11178	1.03041	1.19958	0.00628
KIN	-2.73257	0.745943	0.604508	0.920468	0.00628
CCDC57	-2.73252	0.78336	0.657511	0.933297	0.00629
ZNF574	-2.73241	0.733648	0.587492	0.916165	0.00628732
TNIP2	-2.73239	0.728047	0.579809	0.914184	0.00628771
LLGL2	-2.73187	0.860373	0.772375	0.958397	0.0063
RP11.92C4.6	2.73107	1.15164	1.04067	1.27445	0.00631
AC020594.5	-2.73049	0.844506	0.748029	0.953428	0.00632
HSPB6	2.73035	1.08038	1.02205	1.14204	0.00632667
MALRD1	2.73015	1.11173	1.03033	1.19956	0.00633
LINC00896	-2.72731	0.881403	0.80496	0.965105	0.00639
RP5.894A10.2	-2.72676	0.800933	0.682814	0.939486	0.0064
RP11.109P11.1	-2.72561	0.840478	0.741743	0.952355	0.00641823
KIAA1598	2.72539	1.16685	1.04429	1.30379	0.00642
LINC01003	-2.72464	0.799722	0.680955	0.939203	0.00644
HYI.AS1	-2.72391	0.828425	0.723491	0.948579	0.00645
TEX22	-2.72376	0.839656	0.740434	0.952175	0.00645438
CTA.315H11.2	-2.7237	0.819705	0.710437	0.945778	0.00646
C9orf163	-2.72354	0.851396	0.758318	0.955898	0.00646
RP3.406A7.7	-2.72264	0.870093	0.787155	0.961769	0.00648
CACNA2D1	2.72227	1.11022	1.02971	1.19703	0.00648347
CTD.2227E11.1	-2.72217	0.888533	0.816053	0.96745	0.00649
BTN2A3P	-2.72161	0.807476	0.692228	0.941911	0.0065
RP11.354E11.2	2.72161	1.12934	1.03463	1.23273	0.0065
LINC00525	-2.72042	0.900845	0.835559	0.971232	0.00651986
BLOC1S4	-2.71933	0.73903	0.594292	0.919018	0.00654
LL09NC01.251B2.3	-2.71805	0.83379	0.73136	0.950565	0.00657
ASNSP3	-2.71784	0.829624	0.725074	0.949248	0.00657
SFXN4	-2.71781	0.746064	0.603987	0.921562	0.00657164
EHBP1	2.71535	1.2521	1.06454	1.4727	0.00662
LMNTD2	-2.71534	0.843321	0.745717	0.953701	0.00662
SLC6A17	2.7152	1.10392	1.02788	1.18557	0.00662
SCG2	2.71485	1.10368	1.02781	1.18516	0.00663048
AC002550.6	-2.71352	0.80762	0.692123	0.942391	0.00666
RNU1.134P	-2.71277	0.766652	0.632734	0.928914	0.00667
PPAPDC1B	-2.71218	0.800396	0.681441	0.940117	0.00668
RP11.435O5.2	-2.71066	0.829315	0.724351	0.949489	0.00671491
LTBP1	2.70917	1.17328	1.04518	1.31707	0.00675
VRK3	-2.7089	0.732645	0.584979	0.917586	0.00675
ZNF678	-2.70886	0.773163	0.641845	0.931346	0.00675
RP11.147L13.8	-2.70723	0.862576	0.775026	0.960016	0.00678462
L3MBTL1	-2.70653	0.836991	0.735798	0.952102	0.0068
OXSM	-2.7065	0.741848	0.597587	0.920934	0.0068
ARRDC1	-2.7065	0.773227	0.641833	0.931519	0.0068
VN1R42P	-2.70518	0.847431	0.751648	0.95542	0.00682672
CASP8	-2.70487	0.799921	0.680447	0.940372	0.00683303
CHCHD4	-2.7047	0.75686	0.618506	0.926162	0.00684
PFDN6	-2.70451	0.744038	0.600537	0.921829	0.00684
KB.1562D12.1	-2.70385	0.918837	0.864153	0.976981	0.00685
RP11.295D4.3	-2.70339	0.87501	0.794278	0.963948	0.00686361
RP11.426L16.3	-2.70299	0.847194	0.751212	0.955439	0.00687
RP11.545P7.9	-2.70262	0.849387	0.754557	0.956134	0.00688
KRT8	-2.70192	0.892057	0.821121	0.96912	0.00689
RP11.372B4.3	-2.69966	0.823566	0.715312	0.948204	0.006941
SRPX	2.69938	1.11115	1.02929	1.19953	0.00695
RP13.942N8.1	-2.69902	0.837443	0.73622	0.952584	0.00695
KRT18P38	-2.69875	0.832658	0.728964	0.951103	0.00696
MEIOB	-2.69871	0.811197	0.696832	0.944331	0.00696091
GTPBP2	-2.69858	0.758785	0.62094	0.927231	0.00696
CH17.264L24.1	-2.69848	0.863586	0.776324	0.960657	0.00697
KAT2A	-2.69808	0.759069	0.621319	0.92736	0.00697
RP11.384P7.7	2.6968	1.1025	1.02702	1.18353	0.00700089
CTD.2542C24.2	-2.69669	0.931174	0.884142	0.980707	0.007
KCNS2	2.69655	1.13971	1.03637	1.25336	0.00701
CTHRC1	2.69511	1.10508	1.02763	1.18836	0.00704
LYPLA1	-2.69484	0.782081	0.654053	0.935169	0.0070423
SRSF11	-2.69446	0.753666	0.613534	0.925805	0.00705
C22orf15	-2.69383	0.837047	0.735436	0.952698	0.00706
HMGA1P2	-2.69232	0.837505	0.736077	0.952909	0.0071
HIST2H3D	-2.69151	0.858325	0.767956	0.959327	0.00711299
SNHG15	-2.69147	0.760212	0.622629	0.928195	0.00711
RP11.480A16.1	-2.69048	0.838785	0.737957	0.953388	0.00713
CTD.2521M24.4	-2.68989	0.878211	0.798919	0.965373	0.00715
OVOL1	-2.68984	0.917592	0.861855	0.976934	0.00714872
CHAD	-2.68952	0.893657	0.823355	0.969962	0.00716
TBC1D10C	-2.6895	0.880749	0.802903	0.966142	0.00716
ZNF786	-2.6882	0.767013	0.632139	0.930664	0.00718
PRSS35	2.68805	1.10643	1.02777	1.19111	0.00718701
NARF	-2.68699	0.767883	0.633324	0.93103	0.00721
C8orf82	-2.68661	0.745691	0.601987	0.9237	0.00722
FBN1	2.68594	1.11949	1.03098	1.2156	0.00723
Six3os1_1	-2.68549	0.9076	0.845599	0.974147	0.0072423
EPDR1	2.68535	1.1182	1.03064	1.2132	0.00725
FRMD3	-2.68466	0.877744	0.798036	0.965412	0.00726
NDUFA5	-2.68446	0.721243	0.568153	0.915585	0.00726
MED14OS	-2.68434	0.784281	0.656781	0.936533	0.00726723
RP11.355B11.2	-2.68431	0.771223	0.637975	0.932301	0.00726799
MOV10	-2.68427	0.764523	0.628415	0.930111	0.00727
FRS3	-2.68328	0.767972	0.633283	0.931308	0.00729
LINC00501	-2.68236	0.810758	0.695536	0.945068	0.00731
COX6B1	-2.6821	0.741151	0.595442	0.922515	0.00731614
RP11.505K9.5	-2.68178	0.809763	0.694036	0.944787	0.00732
HOXC8	2.68121	1.08872	1.02313	1.15852	0.00734
KB.431C1.5	-2.68101	0.854456	0.761642	0.95858	0.00734
AC069513.4	-2.68031	0.850083	0.754884	0.957288	0.00735548
LIN37	-2.67934	0.74276	0.597548	0.92326	0.00738
RP11.438L19.1	-2.67824	0.806876	0.689616	0.944075	0.0074
MIR6859.3	-2.67795	0.82363	0.714591	0.949308	0.00741
AC007292.3	-2.67741	0.786625	0.659881	0.937712	0.00741942
AC004471.9	-2.67738	0.830404	0.724779	0.951422	0.00742
RAET1K	-2.6771	0.879148	0.800034	0.966085	0.00743
MAL2	-2.67684	0.909348	0.848228	0.974872	0.00743
STMN1P1	-2.67602	0.840267	0.739706	0.954499	0.00745021
PSD2	-2.67587	0.903926	0.839463	0.973338	0.00745
PGGT1B	-2.67568	0.742617	0.597171	0.923487	0.00746
RGL3	-2.67529	0.930048	0.881926	0.980797	0.00747
CTC.453G23.4	-2.67374	0.782138	0.653214	0.936507	0.00750108
RP11.352M15.2	-2.67244	0.798922	0.677644	0.941906	0.00753
U73166.2	-2.67239	0.869017	0.783991	0.963265	0.00753
RP11.159D12.5	-2.67208	0.794237	0.670754	0.940452	0.00754
AP001434.2	-2.67154	0.859159	0.768611	0.960374	0.00755045
CTC.510F12.2	-2.67117	0.83375	0.729618	0.952742	0.00756
FUK	-2.66965	0.772937	0.639769	0.933824	0.00759
AC002454.1	2.66961	1.13132	1.03334	1.23859	0.00759
JRK	-2.66892	0.808698	0.691939	0.945159	0.00760951
MED25	-2.66891	0.737984	0.590398	0.922464	0.00761
RP11.21B23.2	2.66842	1.08743	1.0225	1.15648	0.00762
FAM200A	-2.66719	0.749412	0.606261	0.926363	0.00765
PSMA4	-2.66709	0.737634	0.589822	0.922488	0.00765111
PUS10	-2.66649	0.788522	0.662168	0.938986	0.00766
AGBL5.IT1	-2.66643	0.812377	0.697308	0.946434	0.00767
GXYLT1	-2.66639	0.782848	0.653919	0.937197	0.00767
RP11.38G5.2	-2.66637	0.74422	0.598954	0.924719	0.00766761
AP001187.9	-2.66576	0.848829	0.752465	0.957534	0.00768
WIBG	-2.66416	0.73837	0.590698	0.922958	0.00772
EVC2	2.66392	1.12008	1.03042	1.21754	0.00772
ZNF525	-2.66244	0.808906	0.691985	0.945582	0.00775774
LRIG1	2.66216	1.11888	1.03007	1.21534	0.00776418
RP6.74O6.2	-2.66094	0.853259	0.759132	0.959057	0.00779
ZMIZ2	-2.65956	0.750439	0.607336	0.927261	0.00782
RP11.756J15.2	-2.6586	0.777709	0.646138	0.936071	0.00785
RP11.127I20.5	-2.65808	0.883099	0.805748	0.967877	0.00785876
SPATA20P1	-2.65664	0.873257	0.790167	0.965084	0.00789
PTPRD.AS1	2.65657	1.10231	1.02587	1.18445	0.00789
MTRF1	-2.65628	0.783482	0.654391	0.938039	0.0079
SNORD56	-2.6553	0.824679	0.715306	0.950775	0.00792376
RP11.79N23.1	-2.65516	0.867528	0.781135	0.963476	0.00793
AC068039.4	-2.65504	0.854721	0.761196	0.959736	0.00793
GOLGA7B	-2.65495	0.905713	0.841859	0.974409	0.00793
PRMT9	-2.65413	0.750815	0.607602	0.927783	0.00795126
WASH1	-2.65353	0.793277	0.668555	0.941265	0.00797
RNF2P1	-2.65173	0.863683	0.775019	0.962491	0.00801
PIAS4	-2.65158	0.721035	0.566191	0.918228	0.00801
ENPP7P2	-2.65149	0.895782	0.825792	0.971704	0.00801375
SSBP4	-2.64993	0.75671	0.615719	0.929987	0.00805
OGN	2.64986	1.06872	1.01745	1.12257	0.00805
SLC9B2	2.64862	1.18216	1.04447	1.338	0.00808
UCP2	-2.64814	0.874282	0.791528	0.965688	0.0080937
GGA3	-2.64694	0.738217	0.58963	0.924249	0.00812
PRPH	2.64663	1.10495	1.02623	1.1897	0.00813
ZNF791	-2.64659	0.732588	0.581808	0.922443	0.00813
RGL4	-2.64636	0.838649	0.736176	0.955386	0.00813641
ZNF253	-2.64603	0.847624	0.749932	0.958042	0.00814
ZNF26	-2.64507	0.766562	0.629503	0.933461	0.00817
LINC00950	-2.64475	0.882796	0.804894	0.968238	0.00818
ANXA4	-2.64367	0.803957	0.683872	0.94513	0.00820123
ORC2	-2.64353	0.746869	0.601541	0.927307	0.0082
POLR3G	2.6424	1.15619	1.03819	1.2876	0.00823
SPERT	-2.64213	0.906117	0.842214	0.974867	0.00824
COMP	2.64068	1.06573	1.01654	1.11729	0.00827391
DLG3.AS1	-2.64067	0.856437	0.76338	0.960838	0.00827
POLR2K	-2.6403	0.766267	0.628858	0.933701	0.00828
NDUFC2	-2.64022	0.732792	0.581767	0.923022	0.00829
RP11.1081M5.1	-2.63998	0.889784	0.815893	0.970368	0.00829102
CTD.2171N6.1	2.63937	1.09482	1.02359	1.17101	0.00831
OR2B6	-2.63814	0.899083	0.830761	0.973024	0.00834
PDDC1	-2.63704	0.754266	0.611639	0.930151	0.00836
ARHGEF6	-2.63687	0.851354	0.755372	0.95953	0.0083676
GS1.304P7.1	-2.63668	0.827988	0.719593	0.952709	0.00837218
SLC39A5	-2.63667	0.858003	0.765681	0.961457	0.00837
AC004510.3	-2.63641	0.914043	0.854965	0.977203	0.00838
CTC.359D24.3	-2.63601	0.860683	0.769834	0.962254	0.00839
RP11.443P15.2	2.63594	1.06616	1.01656	1.11817	0.00839037
ADAT2	-2.63567	0.795555	0.671129	0.94305	0.0084
UBOX5.AS1	-2.63557	0.813809	0.698202	0.948556	0.0084
WI2.80269A6.1	-2.63496	0.787663	0.659532	0.940688	0.00841
KCTD13	-2.63463	0.776187	0.642851	0.93718	0.00842299
FAM32A	-2.6345	0.697309	0.533261	0.911823	0.00843
CHFR	-2.6345	0.758507	0.617525	0.931676	0.00843
CTD.2616J11.3	-2.63414	0.847034	0.748608	0.9584	0.00844
RP11.84C10.4	-2.63399	0.84812	0.750277	0.958721	0.0084387
CTC.303L1.2	-2.63343	0.841984	0.740816	0.956968	0.00845
BAZ2B	-2.63294	0.804889	0.684803	0.946033	0.00846
TTC32	-2.6322	0.786074	0.65709	0.940378	0.00848
AC012358.4	-2.63182	0.773682	0.639107	0.936595	0.00849286
MTERF1	-2.63134	0.743587	0.596338	0.927194	0.0085
PCDHGC3	2.63124	1.13741	1.03339	1.25189	0.00851
N4BP2L2.IT2	-2.63037	0.829499	0.721645	0.953473	0.00853
RP11.66D17.3	-2.62999	0.883119	0.80499	0.96883	0.0085387
CDC37	-2.62953	0.686454	0.518594	0.908648	0.00855
RP11.304F15.3	-2.62855	0.861037	0.770143	0.962659	0.00857
RP11.1M18.1	-2.62834	0.885489	0.808718	0.969547	0.00858
AP001046.5	-2.6282	0.859692	0.768033	0.962291	0.0085838
RNU7.123P	-2.62803	0.809845	0.691972	0.947797	0.00859
RECQL5	-2.62759	0.760327	0.619778	0.932748	0.0086
RP11.711D18.2	-2.62743	0.82285	0.711464	0.951674	0.0086
RP5.1061H20.4	-2.62738	0.849322	0.751903	0.959362	0.00860444
C2orf68	-2.62737	0.769512	0.632899	0.935613	0.0086
AC139100.4	-2.62672	0.854408	0.759759	0.960847	0.00862
PXDN	2.62596	1.13222	1.032	1.24218	0.00864
KB.1836B5.4	-2.62586	0.858988	0.766858	0.962188	0.0086431
WDR92	-2.62454	0.753993	0.610642	0.930995	0.00868
BOC	2.62386	1.10415	1.02539	1.18897	0.00869
TCHHL1	2.62336	1.08335	1.02045	1.15012	0.00871
KDELC2	2.62294	1.19852	1.04683	1.37217	0.00871759
HLA.C	-2.62205	0.847002	0.748133	0.958938	0.00874
RP11.122K13.12	-2.62189	0.845135	0.745247	0.958411	0.00874
AC109642.1	2.62132	1.15467	1.03695	1.28575	0.00876
TSPAN7	2.61974	1.09318	1.02269	1.16852	0.00879967
ZBTB7A	-2.61938	0.74933	0.603804	0.929929	0.00880904
ZNF69	-2.61905	0.879354	0.798691	0.968164	0.00882
ZNF43	-2.61862	0.888655	0.813507	0.970745	0.00883
LINC00176	-2.61849	0.868094	0.780878	0.96505	0.00883
TEX12	-2.6184	0.835418	0.730207	0.955788	0.00883425
RP11.179G5.1	-2.61832	0.832332	0.725494	0.954903	0.00884
RP11.152N13.5	-2.61828	0.788408	0.659875	0.941976	0.00884
FARP1.AS1	-2.61693	0.878655	0.797518	0.968046	0.00887
NUP62CL	-2.61625	0.888903	0.813839	0.97089	0.0088902
HLA.G	-2.61613	0.892992	0.820396	0.972012	0.00889
RP11.466H18.1	-2.61486	0.807122	0.687363	0.947748	0.00893
JTB	-2.61478	0.7339	0.581999	0.925447	0.00893
CPHL1P	-2.6143	0.904804	0.839427	0.975272	0.00894096
AC079741.2	-2.61406	0.798575	0.674643	0.945273	0.00895
EPC1	-2.61359	0.747336	0.600708	0.929754	0.00896
GGT2	-2.61264	0.918737	0.86214	0.979049	0.00898
NEFL	2.61243	1.06459	1.01575	1.11577	0.00899013
SNORA11	-2.61239	0.800985	0.678138	0.946086	0.00899
KB.1507C5.4	-2.612	0.854373	0.759203	0.961473	0.009
RP11.161I6.2	-2.61199	0.905264	0.840118	0.975461	0.009
LINC00936	-2.60944	0.831104	0.723283	0.954999	0.00906918
CES4A	-2.60928	0.870129	0.783793	0.965974	0.00907
RNF207	-2.60918	0.852574	0.756309	0.961092	0.00908
TRMT1	-2.60902	0.740996	0.591586	0.92814	0.00908
KLRB1	-2.6089	0.880598	0.80037	0.968867	0.0090834
CTD.3088G3.4	-2.60865	0.857896	0.764578	0.962603	0.00909
FAAHP1	-2.60859	0.884965	0.807325	0.97007	0.00909
WDR90	-2.60838	0.812032	0.694425	0.949556	0.0091
ELN	2.60805	1.09691	1.02325	1.17588	0.00910596
RP11.196I18.3	-2.60787	0.841959	0.739848	0.958162	0.00911
DGKB	2.60771	1.08173	1.0197	1.14752	0.00912
UNC119	-2.60739	0.764064	0.624135	0.935364	0.00912
RAB40C	-2.60727	0.799969	0.676411	0.946098	0.00912677
PCGF5	-2.60677	0.780026	0.647126	0.94022	0.00914
RP11.286N22.8	-2.6066	0.778596	0.645041	0.939804	0.00914
SSR4	-2.60602	0.751352	0.605992	0.931581	0.00916
METTL11B	2.60591	1.12432	1.02947	1.22791	0.00916293
KMT2B	-2.60542	0.761074	0.619767	0.934599	0.00918
LINC00922	2.60527	1.11823	1.02806	1.21629	0.00918
HDAC11.AS1	-2.60521	0.840834	0.738019	0.957971	0.00918
ZNF273	-2.60514	0.820775	0.707442	0.952264	0.00918368
TIGD2	-2.60406	0.81071	0.692266	0.949421	0.00921277
RP11.1081M5.3	-2.60261	0.882562	0.803317	0.969624	0.00925
RAB33B	-2.60197	0.778503	0.64469	0.94009	0.00927
LINC01402	-2.60196	0.824836	0.713462	0.953597	0.00927
RP11.713D19.1	-2.6011	0.802954	0.680572	0.947343	0.00929242
GAPDHP32	-2.59911	0.836819	0.731625	0.957137	0.00935
NELFA	-2.59891	0.757867	0.614876	0.934109	0.00935
RP3.333A15.2	2.59869	1.15266	1.03554	1.28303	0.00936
SLC2A3	2.5978	1.13143	1.03078	1.2419	0.00938236
GAR1	-2.59712	0.740349	0.590071	0.928899	0.0094
PWWP2B	-2.59682	0.824073	0.712099	0.953655	0.00941
C1orf147	-2.59638	0.860817	0.768734	0.96393	0.00942
DSG1	2.59591	1.06198	1.01484	1.1113	0.00943417
CAPN14	-2.59589	0.915127	0.855853	0.978507	0.00943
LRRC1	-2.59579	0.817976	0.702837	0.951977	0.00944
RP11.723O4.9	-2.59532	0.880867	0.8004	0.969424	0.00945
SNRPA1	-2.59442	0.729817	0.575279	0.925869	0.00947511
ZFP62	-2.59386	0.802302	0.679288	0.947593	0.00949
GTF2H4	-2.59384	0.761982	0.620497	0.935729	0.00949
RP11.98D18.9	-2.59331	0.858657	0.765248	0.963468	0.00951
RP11.534L20.5	-2.5931	0.852955	0.75634	0.961911	0.00951158
HDAC8	-2.59272	0.716899	0.557431	0.921986	0.00952
RP11.453E17.3	-2.59266	0.781136	0.648085	0.941503	0.00952
TPPP3	2.59162	1.12831	1.02986	1.23616	0.00955
FBXO41	-2.5913	0.851476	0.753976	0.961584	0.00956137
RP11.206L10.9	-2.59128	0.83495	0.728462	0.957004	0.00956
ZNF837	-2.5912	0.827067	0.716423	0.9548	0.00956
TRPM4	-2.59088	0.837414	0.732228	0.957712	0.00957
HSPB7	2.59039	1.07378	1.01748	1.1332	0.00958659
KCNE4	2.58938	1.12035	1.02801	1.22099	0.00961
DPYSL3	2.58917	1.11017	1.02572	1.20156	0.00962
PCDHB8	2.58916	1.09087	1.02136	1.1651	0.00962
GSTK1	-2.58887	0.763161	0.62194	0.936449	0.00962901
RP11.220I1.2	-2.58885	0.814536	0.697368	0.951389	0.00963
C21orf62.AS1	-2.58852	0.85952	0.766436	0.963908	0.00964
RP11.524F11.1	-2.58852	0.840771	0.737301	0.95876	0.00964
CEP89	-2.58849	0.754457	0.609511	0.933873	0.00963983
SCAP	-2.58847	0.802138	0.678809	0.947874	0.00964
RP11.402J6.3	-2.58746	0.811637	0.692954	0.950646	0.00967
RP5.901A4.1	-2.58735	0.841198	0.737916	0.958935	0.00967
LINC00467	-2.58733	0.800239	0.675938	0.9474	0.00967234
HYAL4	-2.5869	0.900278	0.8314	0.974862	0.00968444
GRB7	-2.58674	0.887219	0.810315	0.971422	0.00969
WDR48	-2.58672	0.755389	0.610745	0.934289	0.00969
ZNF341	-2.5858	0.764235	0.623328	0.936996	0.00972
RP11.332H18.7	-2.58471	0.901875	0.833938	0.975345	0.00974607
RP11.283G6.6	-2.5842	0.845619	0.744631	0.960303	0.00976
ATP5A1P3	-2.58415	0.828579	0.718445	0.955595	0.00976
CTD.2027I19.2	-2.58412	0.879116	0.797274	0.96936	0.00976
CCDC81	-2.58373	0.821714	0.707994	0.9537	0.00977373
PYGO2	-2.58352	0.748458	0.600766	0.932458	0.00978
RP11.495P10.10	-2.58296	0.875965	0.792219	0.968564	0.0098
ADAMTS9.AS1	2.58241	1.08801	1.02054	1.15994	0.00981
SERPINA6	-2.58236	0.894778	0.822372	0.97356	0.00981285
GLP1R	-2.58181	0.900626	0.831835	0.975106	0.00983
AC093162.5	-2.58144	0.883712	0.804539	0.970676	0.00984
CYP27B1	-2.58061	0.850159	0.751546	0.961711	0.00986
COL5A3	2.57929	1.12733	1.0292	1.23483	0.00990048
LRRC31	-2.57903	0.905604	0.839873	0.976481	0.00991
RP11.30K9.6	-2.57879	0.846895	0.74641	0.960907	0.00991
RP11.307C12.13	-2.5783	0.843454	0.741062	0.959992	0.00993
COX19	-2.57784	0.7345	0.580904	0.92871	0.00994207
OCEL1	-2.57769	0.794111	0.666431	0.946253	0.00995
SNRPF	-2.57734	0.767106	0.627036	0.938465	0.00996
RP3.324O17.7	-2.57729	0.825487	0.713461	0.955103	0.00996
MIR99AHG	2.57727	1.09589	1.02217	1.17492	0.0099583
RP1.197B17.5	-2.57678	0.812154	0.693277	0.951414	0.00997
BATF2	-2.57644	0.911584	0.849597	0.978093	0.00998
RP11.343C2.10	-2.57529	0.783115	0.650159	0.943259	0.01
CCDC162P	-2.57477	0.927166	0.8753	0.982105	0.0100307
CTB.12O2.1	-2.57467	0.907525	0.842905	0.977099	0.01
GOLGA8B	-2.57452	0.883218	0.803544	0.970791	0.01
HRSP12	-2.57429	0.787357	0.656328	0.944545	0.01
HSD17B7P2	-2.57413	0.850884	0.752442	0.962205	0.0100493
JAM3	2.57405	1.15131	1.03418	1.28169	0.0101
RP5.908M14.10	-2.57402	0.859047	0.7652	0.964404	0.0101
PAN2	-2.57388	0.83341	0.725427	0.957466	0.0101
RP11.419C5.2	-2.57344	0.870465	0.783186	0.96747	0.0100694
RP11.486B10.4	-2.57334	0.899051	0.829057	0.974954	0.0101
CBX7	-2.57323	0.831647	0.722701	0.957017	0.0101
RP11.707G14.8	-2.57305	0.854909	0.758684	0.963337	0.0101
HRASLS5	2.57295	1.07463	1.0173	1.13519	0.0100837
MIR647	-2.57274	0.859495	0.765858	0.96458	0.0100897
RP11.757G14.1	-2.57193	0.836201	0.729637	0.958329	0.0101
GPATCH1	-2.5718	0.755251	0.609796	0.9354	0.0101
MIIP	-2.57173	0.765005	0.623738	0.938266	0.0101
SNAI3	-2.57057	0.867226	0.777966	0.966728	0.010153
P2RX4	-2.57027	0.817172	0.700565	0.953189	0.0102
TPRKB	-2.57008	0.744833	0.594963	0.932455	0.0102
RP5.1159O4.1	-2.56947	0.869014	0.780759	0.967245	0.0102
RP5.827C21.6	-2.56945	0.899609	0.829862	0.975217	0.010186
FGF10	2.56937	1.08764	1.02013	1.15963	0.0102
ARHGAP6	-2.56935	0.902596	0.834724	0.975987	0.0102
PCDH9	2.56933	1.08105	1.01865	1.14726	0.0102
ZNF761	-2.56886	0.838025	0.732326	0.95898	0.0102033
EDARADD	-2.56867	0.904465	0.837757	0.976486	0.0102
RP11.22C11.2	-2.56801	0.898042	0.827278	0.974859	0.0102
ERBB3	-2.56747	0.902708	0.834859	0.976072	0.0102
RP11.421M1.8	-2.5674	0.825563	0.713176	0.95566	0.0102465
RP11.727A23.5	-2.56707	0.823752	0.710406	0.955182	0.0103
CTD.2013N17.4	-2.56688	0.802695	0.678687	0.949362	0.0103
PRDX2P4	-2.56656	0.838691	0.733264	0.959276	0.0103
SMG9	-2.56652	0.742714	0.591797	0.932118	0.0102725
HECA	-2.56626	0.758964	0.61481	0.936918	0.0103
AP000696.2	-2.56613	0.895875	0.823711	0.974361	0.0103
ZNF607	-2.56607	0.849632	0.7502	0.962242	0.0103
EPOR	-2.56556	0.843276	0.740311	0.960562	0.0103009
ADAMTSL3	2.56535	1.08837	1.02018	1.16111	0.0103
FGFR1	2.56535	1.12024	1.02716	1.22175	0.0103
MPHOSPH10	-2.56416	0.76429	0.622335	0.938625	0.0103
RP11.165F24.2	-2.56402	0.851037	0.752316	0.962713	0.0103469
NARF.IT1	-2.56353	0.852977	0.755327	0.963252	0.0104
TMEM216	-2.5628	0.762299	0.619409	0.938151	0.0104
AC005253.2	-2.56275	0.808564	0.687282	0.951247	0.0104
CTD.2561J22.2	-2.56235	0.888386	0.811497	0.972561	0.0103967
STYXL1	-2.56206	0.767553	0.626926	0.939723	0.0104
RP11.376P6.3	-2.56153	0.87805	0.794883	0.969919	0.0104
RP3.340N1.2	-2.55955	0.937188	0.891771	0.984919	0.0105
CPA4	2.55881	1.06365	1.01455	1.11513	0.0105031
SEC61A2	-2.55816	0.78078	0.645934	0.943776	0.0105
CTD.2278I10.4	-2.55807	0.833489	0.724927	0.958309	0.0105
FKSG48	-2.55713	0.880162	0.798126	0.97063	0.0106
SPINT2	-2.55709	0.866398	0.77621	0.967066	0.0105553
RP11.394B2.1	-2.557	0.888751	0.811931	0.972838	0.010558
RP5.966M1.7	-2.55649	0.857799	0.762631	0.964842	0.0106
FAM53A	-2.55572	0.849729	0.749973	0.962753	0.0106
STAM.AS1	-2.55514	0.853707	0.756168	0.963828	0.0106
SZT2.AS1	-2.55458	0.843673	0.740512	0.961205	0.0106315
AL022476.2	-2.55402	0.827607	0.715751	0.956943	0.0106
RP3.510D11.1	-2.55348	0.849974	0.750274	0.962923	0.0107
HSPG2	2.55322	1.16109	1.03531	1.30214	0.0107
JAK2	-2.55321	0.845461	0.743237	0.961745	0.0106737
CST4	-2.55223	0.919009	0.861294	0.980591	0.0107
RASSF5	-2.55193	0.841953	0.737746	0.96088	0.0107
NME9	-2.5518	0.864913	0.773682	0.966901	0.0107
ZNF92P3	-2.55163	0.877438	0.793596	0.970137	0.0107222
CTD.2008P7.1	-2.55133	0.911347	0.848619	0.978713	0.0107
RP11.61K12.2	-2.55057	0.848752	0.74826	0.962739	0.0108
AC024937.1	-2.55045	0.840983	0.736186	0.960697	0.0108
RP11.477I4.4	-2.55037	0.839743	0.734265	0.960373	0.0107608
ZNF548	-2.55	0.783177	0.649051	0.945019	0.0108
RP11.50C13.1	-2.54975	0.867805	0.778195	0.967735	0.0108
RP11.111M22.4	-2.5497	0.859937	0.765757	0.9657	0.0108
C7orf65	-2.54907	0.844528	0.741631	0.961701	0.0108011
TINAGL1	-2.54888	0.889561	0.813007	0.973323	0.0108
SPRR2E	2.5488	1.04852	1.01101	1.08743	0.0108
CTD.3035D6.2	2.54876	1.14027	1.03079	1.26138	0.0108
COL6A3	2.548	1.10877	1.02411	1.20041	0.0108344
CCDC58	-2.54589	0.759983	0.615235	0.938788	0.0109
CTB.113I20.2	-2.54546	0.819752	0.703427	0.955313	0.0109
N4BP2L2	-2.54538	0.776733	0.639411	0.943547	0.0109
UBALD2	-2.54532	0.787111	0.654607	0.946436	0.0109178
PPDPF	-2.54497	0.805302	0.681608	0.951443	0.0109
TMEM184A	-2.54412	0.913499	0.851997	0.979441	0.011
INTS8	-2.54406	0.756666	0.610395	0.937988	0.011
RP11.66N11.8	-2.54393	0.845794	0.743405	0.962284	0.0109612
RP11.332J15.4	-2.54332	0.856732	0.760489	0.965155	0.011
GCC2	-2.54322	0.792416	0.662339	0.948039	0.011
CTD.2651B20.1	-2.54276	0.739662	0.586252	0.933217	0.011
GNLY	-2.5426	0.921089	0.864537	0.981341	0.0110031
RP11.84G21.1	-2.54232	0.829288	0.717849	0.958028	0.011
DCLK1	2.54133	1.08352	1.01852	1.15267	0.011
NDUFB4	-2.54105	0.741143	0.588241	0.93379	0.0111
MYL3	2.54093	1.12235	1.02674	1.22687	0.0110557
FAM215A	-2.54089	0.887112	0.808818	0.972985	0.011057
C2orf66	-2.53976	0.893258	0.818739	0.97456	0.0111
ZNF136	-2.53853	0.77922	0.642706	0.94473	0.0111
RP11.94C24.13	-2.53846	0.89913	0.828263	0.97606	0.0111
CYP1B1	2.53842	1.08108	1.01793	1.14816	0.0111353
NUPL2	-2.53837	0.744238	0.592456	0.934905	0.0111
LINC00886	-2.53804	0.892121	0.816844	0.974335	0.0111
ZNF707	-2.53739	0.750375	0.601089	0.936737	0.0112
CC2D1A	-2.53677	0.750375	0.601057	0.936787	0.011188
STX3	-2.53624	0.825335	0.711548	0.95732	0.0112
TMOD1	2.53568	1.10072	1.02203	1.18547	0.0112
SEPT7.AS1	-2.53517	0.831665	0.721207	0.95904	0.0112
AC002116.7	-2.53511	0.808651	0.686197	0.952957	0.0112411
CTD.2026K11.4	-2.5343	0.818189	0.700579	0.955543	0.0113
IGFL2	2.53412	1.06612	1.01461	1.12025	0.0113
NDUFA5P10	-2.53407	0.870468	0.781907	0.96906	0.0113
ABHD10	-2.53341	0.722987	0.562532	0.92921	0.011296
RP1.309F20.4	-2.53336	0.870334	0.781671	0.969055	0.0113
PPCDC	-2.53326	0.744773	0.592938	0.935487	0.0113
TTLL6	-2.53313	0.901671	0.832276	0.976852	0.0113
CUZD1	-2.53274	0.891563	0.815787	0.974377	0.0113176
RP11.94C24.8	-2.53213	0.870005	0.781104	0.969023	0.0113
CCNO	-2.53182	0.88451	0.804348	0.972662	0.0113
FADS2	2.53158	1.10281	1.02234	1.18962	0.0114
BCL3	-2.53012	0.845164	0.7419	0.9628	0.0114023
RP11.461A8.4	-2.52974	0.853184	0.754426	0.964869	0.0114
KRT71	2.52954	1.11932	1.02571	1.22148	0.0114
HOXB7	-2.5295	0.871399	0.783239	0.969481	0.0114
GNRH2	-2.52931	0.873794	0.787059	0.970088	0.0114286
RP11.552M11.8	-2.52887	0.866652	0.775661	0.968316	0.0114
SNHG9	-2.5285	0.859028	0.763577	0.96641	0.0115
RP11.346C20.4	-2.52735	0.856301	0.759239	0.965772	0.0115
PPARGC1B	-2.5271	0.865952	0.77449	0.968216	0.0115008
C2orf40	2.52707	1.07292	1.01592	1.13312	0.0115
NDOR1	-2.52683	0.779593	0.642679	0.945675	0.0115
RP13.476E20.1	-2.52652	0.861594	0.767562	0.967146	0.0115
NFKBIZ	-2.52604	0.859913	0.764888	0.966744	0.0115355
TCF4	2.52596	1.16599	1.03501	1.31355	0.0115
RP1.20C7.6	-2.52493	0.837553	0.72988	0.961111	0.0116
PTMA	-2.5245	0.73714	0.581727	0.934073	0.0116
C19orf73	-2.52402	0.829283	0.717089	0.95903	0.0116022
MSRB3	2.52398	1.10856	1.0233	1.20092	0.0116035
DNASE2B	-2.52332	0.876551	0.791279	0.971012	0.0116
ZSWIM3	-2.52322	0.785864	0.651713	0.94763	0.0116
RBM17	-2.5219	0.753891	0.605278	0.938992	0.0117
FANCD2	-2.52178	0.817727	0.699337	0.956159	0.0116762
POLR2J	-2.52171	0.748089	0.597015	0.937392	0.0117
AC026271.5	-2.52138	0.780344	0.643511	0.946272	0.0117
EXTL3.AS1	-2.52097	0.875669	0.78979	0.970887	0.0117
CSNK2B	-2.52085	0.745625	0.593478	0.936777	0.0117073
ZNF92	-2.52085	0.827385	0.714045	0.958716	0.0117
CTD.2366F13.2	-2.5204	0.83714	0.72906	0.961243	0.0117
PKMP3	-2.52011	0.862484	0.768745	0.967653	0.0117
RP11.449P15.2	-2.52009	0.879947	0.796632	0.971974	0.0117324
TXNIP	-2.52009	0.868047	0.777582	0.969037	0.0117
TOX3	-2.51976	0.959231	0.928672	0.990795	0.0117
RP11.753N8.1	-2.51971	0.841557	0.735884	0.962404	0.0117
SLC37A1	-2.51859	0.858099	0.761756	0.966626	0.0117827
ZNF684	-2.5178	0.787345	0.653636	0.948407	0.0118
SFRP2	2.51721	1.05184	1.01125	1.09406	0.0118
C17orf62	-2.51686	0.746884	0.595047	0.937465	0.0118
NTF3	-2.51671	0.897496	0.825002	0.976359	0.0118455
LINC00967	-2.516	0.940928	0.897339	0.986634	0.0119
RP11.895M11.2	-2.51587	0.835611	0.726512	0.961094	0.0119
KCNQ5	2.51582	1.07588	1.01629	1.13897	0.0119
CENPC	-2.51567	0.770414	0.62874	0.944012	0.0118806
ZNF180	-2.51545	0.78406	0.648678	0.947696	0.0119
LINC00174	-2.51544	0.83785	0.729961	0.961686	0.0119
LA16c.60H5.7	-2.5152	0.895931	0.822403	0.976033	0.0119
CECR5	-2.51499	0.779041	0.641286	0.946387	0.0119035
LPIN3	-2.514	0.833092	0.722542	0.960555	0.0119
STK32B	2.51338	1.13337	1.02795	1.2496	0.012
CCDC120	-2.51287	0.810872	0.688554	0.954919	0.012
[truncated: 1,679 more rows]
