# Supplementary material for: HES4 is a potential biomarker for bladder cancer: a Mendelian randomization study
Source: J Cancer. 2024 Jan 21;15(6):1624–41. doi: 10.7150/jca.92657 (PMC10869984; doi:10.7150/jca.92657)
Supplement: Supplementary file 1 — Supplementary figures and tables. [file jcav15p1624s1.zip › Supplementray Table 2.xlsx]

## Sheet: Table 2
id.exposure	id.outcome	outcome	exposure	method	nsnp	b	se	pval	lo_ci	up_ci	or	or_lci95	or_uci95
eqtl-a-ENSG00000106133	ieu-b-4874	Bladder cancer || id:ieu-b-4874	ENSG00000106133 || id:eqtl-a-ENSG00000106133	MR Egger	3	0.00157302	0.000875814	0.32342	-0.000143573	0.00328962	1.00157	0.999856	1.0033
eqtl-a-ENSG00000106133	ieu-b-4874	Bladder cancer || id:ieu-b-4874	ENSG00000106133 || id:eqtl-a-ENSG00000106133	Weighted median	3	0.00139803	0.00037391	0.000184789	0.000665168	0.0021309	1.0014	1.00067	1.00213
eqtl-a-ENSG00000106133	ieu-b-4874	Bladder cancer || id:ieu-b-4874	ENSG00000106133 || id:eqtl-a-ENSG00000106133	Inverse variance weighted (multiplicative random effects)	3	0.00134628	0.000250898	8.0565e-08	0.000854522	0.00183804	1.00135	1.00085	1.00184
eqtl-a-ENSG00000106133	ieu-b-4874	Bladder cancer || id:ieu-b-4874	ENSG00000106133 || id:eqtl-a-ENSG00000106133	Simple mode	3	0.0012789	0.000613729	0.17256	7.59923e-05	0.00248181	1.00128	1.00008	1.00248
eqtl-a-ENSG00000106133	ieu-b-4874	Bladder cancer || id:ieu-b-4874	ENSG00000106133 || id:eqtl-a-ENSG00000106133	Weighted mode	3	0.00142196	0.000385649	0.0663211	0.000666086	0.00217783	1.00142	1.00067	1.00218
eqtl-a-ENSG00000120708	ieu-b-4874	Bladder cancer || id:ieu-b-4874	ENSG00000120708 || id:eqtl-a-ENSG00000120708	MR Egger	17	0.000304946	0.000256848	0.253587	-0.000198477	0.000808369	1.0003	0.999802	1.00081
eqtl-a-ENSG00000120708	ieu-b-4874	Bladder cancer || id:ieu-b-4874	ENSG00000120708 || id:eqtl-a-ENSG00000120708	Weighted median	17	0.000447563	0.000246157	0.0690335	-3.49049e-05	0.000930031	1.00045	0.999965	1.00093
eqtl-a-ENSG00000120708	ieu-b-4874	Bladder cancer || id:ieu-b-4874	ENSG00000120708 || id:eqtl-a-ENSG00000120708	Inverse variance weighted (multiplicative random effects)	17	0.000459282	0.000157159	0.00347343	0.00015125	0.000767313	1.00046	1.00015	1.00077
eqtl-a-ENSG00000120708	ieu-b-4874	Bladder cancer || id:ieu-b-4874	ENSG00000120708 || id:eqtl-a-ENSG00000120708	Simple mode	17	0.000310384	0.000449619	0.499881	-0.00057087	0.00119164	1.00031	0.999429	1.00119
eqtl-a-ENSG00000120708	ieu-b-4874	Bladder cancer || id:ieu-b-4874	ENSG00000120708 || id:eqtl-a-ENSG00000120708	Weighted mode	17	0.000394422	0.000243358	0.12461	-8.25596e-05	0.000871404	1.00039	0.999917	1.00087
eqtl-a-ENSG00000154928	ieu-b-4874	Bladder cancer || id:ieu-b-4874	ENSG00000154928 || id:eqtl-a-ENSG00000154928	MR Egger	10	-0.000426339	0.000372867	0.285929	-0.00115716	0.00030448	0.999574	0.998844	1.0003
eqtl-a-ENSG00000154928	ieu-b-4874	Bladder cancer || id:ieu-b-4874	ENSG00000154928 || id:eqtl-a-ENSG00000154928	Weighted median	10	-0.000464395	0.000292766	0.112686	-0.00103822	0.000109425	0.999536	0.998962	1.00011
eqtl-a-ENSG00000154928	ieu-b-4874	Bladder cancer || id:ieu-b-4874	ENSG00000154928 || id:eqtl-a-ENSG00000154928	Inverse variance weighted (multiplicative random effects)	10	-0.000498605	0.000183946	0.00671599	-0.000859139	-0.000138071	0.999502	0.999141	0.999862
eqtl-a-ENSG00000154928	ieu-b-4874	Bladder cancer || id:ieu-b-4874	ENSG00000154928 || id:eqtl-a-ENSG00000154928	Simple mode	10	-0.000234241	0.000546416	0.67823	-0.00130522	0.000836734	0.999766	0.998696	1.00084
eqtl-a-ENSG00000154928	ieu-b-4874	Bladder cancer || id:ieu-b-4874	ENSG00000154928 || id:eqtl-a-ENSG00000154928	Weighted mode	10	-0.000431684	0.000276071	0.152333	-0.000972782	0.000109415	0.999568	0.999028	1.00011
eqtl-a-ENSG00000168062	ieu-b-4874	Bladder cancer || id:ieu-b-4874	ENSG00000168062 || id:eqtl-a-ENSG00000168062	MR Egger	3	0.00683135	0.00986458	0.61441	-0.0125032	0.0261659	1.00685	0.987575	1.02651
eqtl-a-ENSG00000168062	ieu-b-4874	Bladder cancer || id:ieu-b-4874	ENSG00000168062 || id:eqtl-a-ENSG00000168062	Weighted median	3	0.00204239	0.000880796	0.0204056	0.000316034	0.00376875	1.00204	1.00032	1.00378
eqtl-a-ENSG00000168062	ieu-b-4874	Bladder cancer || id:ieu-b-4874	ENSG00000168062 || id:eqtl-a-ENSG00000168062	Inverse variance weighted (multiplicative random effects)	3	0.00171465	0.000683363	0.0121029	0.000375255	0.00305404	1.00172	1.00038	1.00306
eqtl-a-ENSG00000168062	ieu-b-4874	Bladder cancer || id:ieu-b-4874	ENSG00000168062 || id:eqtl-a-ENSG00000168062	Simple mode	3	0.00206497	0.00123207	0.235724	-0.000349878	0.00447982	1.00207	0.99965	1.00449
eqtl-a-ENSG00000168062	ieu-b-4874	Bladder cancer || id:ieu-b-4874	ENSG00000168062 || id:eqtl-a-ENSG00000168062	Weighted mode	3	0.00221971	0.000991649	0.154594	0.000276074	0.00416334	1.00222	1.00028	1.00417
eqtl-a-ENSG00000188290	ieu-b-4874	Bladder cancer || id:ieu-b-4874	ENSG00000188290 || id:eqtl-a-ENSG00000188290	MR Egger	3	-0.000231827	0.000555304	0.748229	-0.00132022	0.00085657	0.999768	0.998681	1.00086
eqtl-a-ENSG00000188290	ieu-b-4874	Bladder cancer || id:ieu-b-4874	ENSG00000188290 || id:eqtl-a-ENSG00000188290	Weighted median	3	-0.00079489	0.0003215	0.0134193	-0.00142503	-0.00016475	0.999205	0.998576	0.999835
eqtl-a-ENSG00000188290	ieu-b-4874	Bladder cancer || id:ieu-b-4874	ENSG00000188290 || id:eqtl-a-ENSG00000188290	Inverse variance weighted (multiplicative random effects)	3	-0.000803432	0.000271226	0.00305433	-0.00133504	-0.000271828	0.999197	0.998666	0.999728
eqtl-a-ENSG00000188290	ieu-b-4874	Bladder cancer || id:ieu-b-4874	ENSG00000188290 || id:eqtl-a-ENSG00000188290	Simple mode	3	-0.00187745	0.00077691	0.13693	-0.00340019	-0.000354706	0.998124	0.996606	0.999645
eqtl-a-ENSG00000188290	ieu-b-4874	Bladder cancer || id:ieu-b-4874	ENSG00000188290 || id:eqtl-a-ENSG00000188290	Weighted mode	3	-0.00065838	0.00034031	0.192695	-0.00132539	8.6277e-06	0.999342	0.998675	1.00001
eqtl-a-ENSG00000221866	ieu-b-4874	Bladder cancer || id:ieu-b-4874	ENSG00000221866 || id:eqtl-a-ENSG00000221866	MR Egger	3	-0.000400091	0.00491454	0.948287	-0.0100326	0.00923241	0.9996	0.990018	1.00928
eqtl-a-ENSG00000221866	ieu-b-4874	Bladder cancer || id:ieu-b-4874	ENSG00000221866 || id:eqtl-a-ENSG00000221866	Weighted median	3	-0.00124819	0.000600452	0.0376406	-0.00242507	-7.13019e-05	0.998753	0.997578	0.999929
eqtl-a-ENSG00000221866	ieu-b-4874	Bladder cancer || id:ieu-b-4874	ENSG00000221866 || id:eqtl-a-ENSG00000221866	Inverse variance weighted (multiplicative random effects)	3	-0.0011822	0.000555729	0.0333961	-0.00227143	-9.29669e-05	0.998819	0.997731	0.999907
eqtl-a-ENSG00000221866	ieu-b-4874	Bladder cancer || id:ieu-b-4874	ENSG00000221866 || id:eqtl-a-ENSG00000221866	Simple mode	3	-0.000276646	0.00104812	0.816531	-0.00233097	0.00177767	0.999723	0.997672	1.00178
eqtl-a-ENSG00000221866	ieu-b-4874	Bladder cancer || id:ieu-b-4874	ENSG00000221866 || id:eqtl-a-ENSG00000221866	Weighted mode	3	-0.00154367	0.000644523	0.138909	-0.00280693	-0.000280401	0.998458	0.997197	0.99972
eqtl-a-ENSG00000240288	ieu-b-4874	Bladder cancer || id:ieu-b-4874	ENSG00000240288 || id:eqtl-a-ENSG00000240288	MR Egger	4	0.00127968	0.000597653	0.165577	0.000108277	0.00245108	1.00128	1.00011	1.00245
eqtl-a-ENSG00000240288	ieu-b-4874	Bladder cancer || id:ieu-b-4874	ENSG00000240288 || id:eqtl-a-ENSG00000240288	Weighted median	4	0.000743037	0.000291032	0.0106765	0.000172614	0.00131346	1.00074	1.00017	1.00131
eqtl-a-ENSG00000240288	ieu-b-4874	Bladder cancer || id:ieu-b-4874	ENSG00000240288 || id:eqtl-a-ENSG00000240288	Inverse variance weighted (multiplicative random effects)	4	0.000687715	0.000257573	0.00758547	0.000182873	0.00119256	1.00069	1.00018	1.00119
eqtl-a-ENSG00000240288	ieu-b-4874	Bladder cancer || id:ieu-b-4874	ENSG00000240288 || id:eqtl-a-ENSG00000240288	Simple mode	4	0.000805005	0.00054363	0.235245	-0.00026051	0.00187052	1.00081	0.99974	1.00187
eqtl-a-ENSG00000240288	ieu-b-4874	Bladder cancer || id:ieu-b-4874	ENSG00000240288 || id:eqtl-a-ENSG00000240288	Weighted mode	4	0.000793801	0.000287646	0.0701731	0.000230015	0.00135759	1.00079	1.00023	1.00136
eqtl-a-ENSG00000241015	ieu-b-4874	Bladder cancer || id:ieu-b-4874	ENSG00000241015 || id:eqtl-a-ENSG00000241015	MR Egger	4	0.000888121	0.000412729	0.164322	7.91724e-05	0.00169707	1.00089	1.00008	1.0017
eqtl-a-ENSG00000241015	ieu-b-4874	Bladder cancer || id:ieu-b-4874	ENSG00000241015 || id:eqtl-a-ENSG00000241015	Weighted median	4	0.000513831	0.000221425	0.0203106	7.98372e-05	0.000947825	1.00051	1.00008	1.00095
eqtl-a-ENSG00000241015	ieu-b-4874	Bladder cancer || id:ieu-b-4874	ENSG00000241015 || id:eqtl-a-ENSG00000241015	Inverse variance weighted (multiplicative random effects)	4	0.000464961	0.000155248	0.00274492	0.000160674	0.000769248	1.00047	1.00016	1.00077
eqtl-a-ENSG00000241015	ieu-b-4874	Bladder cancer || id:ieu-b-4874	ENSG00000241015 || id:eqtl-a-ENSG00000241015	Simple mode	4	0.000288943	0.00038475	0.507199	-0.000465166	0.00104305	1.00029	0.999535	1.00104
eqtl-a-ENSG00000241015	ieu-b-4874	Bladder cancer || id:ieu-b-4874	ENSG00000241015 || id:eqtl-a-ENSG00000241015	Weighted mode	4	0.000550947	0.000244632	0.10972	7.14687e-05	0.00103042	1.00055	1.00007	1.00103
